# Supplementary material for: Investigating the association of the plasma lipidomic profile with cognitive performance and genetic risk in the PsyCourse study
Source: Transl Psychiatry. 2025 Mar 28;15:105. doi: 10.1038/s41398-025-03323-5 (PMC11953450; doi:10.1038/s41398-025-03323-5)
Supplement: Supplementary file 2 — Supplementary Tables S1-S16 [file 41398_2025_3323_MOESM2_ESM.xlsx]

## Sheet: S1 All_Annotated_Lipids
Table S1. All annotated lipids
Lipid feature	Lipid species	Lipid class
peakpos7470	TAG 40:1	TAG
peakpos7514	TAG 40:0	TAG
peakpos7730	TAG 41:1	TAG
peakpos7769	TAG 41:0	TAG
peakpos7961	TAG 42:2	TAG
peakpos7997	TAG 42:1	TAG
peakpos8043	TAG 42:0	TAG
peakpos8324	TAG 43:1	TAG
peakpos8631	TAG 44:2	TAG
peakpos8679	TAG 44:1	TAG
peakpos8733	TAG 44:0	TAG
peakpos9000	TAG 45:2	TAG
peakpos9264	TAG 46:4	TAG
peakpos9328	TAG 46:3	TAG
peakpos9390	TAG 46:2	TAG
peakpos9446	TAG 46:1	TAG
peakpos9505	TAG 46:0	TAG
peakpos9794	TAG 47:3	TAG
peakpos9863	TAG 47:2	TAG
peakpos9918	TAG 47:1	TAG
peakpos10107	TAG 48:5	TAG
peakpos10171	TAG 48:4	TAG
peakpos10236	TAG 48:3	TAG
peakpos10371	TAG 48:1	TAG
peakpos10445	TAG 48:0	TAG
peakpos10660	TAG 49:4	TAG
peakpos10723	TAG 49:3	TAG
peakpos10860	TAG 49:1	TAG
peakpos10926	TAG 49:0	TAG
peakpos11003	TAG 50:6	TAG
peakpos11076	TAG 50:5	TAG
peakpos11134	TAG 50:4	TAG
peakpos11200	TAG 50:3	TAG
peakpos11253	TAG 50:2	TAG
peakpos11314	TAG 50:1	TAG
peakpos11389	TAG 50:0	TAG
peakpos11522	TAG 51:5	TAG
peakpos11585	TAG 51:4	TAG
peakpos11639	TAG 51:3	TAG
peakpos11690	TAG 51:2	TAG
peakpos11823	TAG 52:7	TAG
peakpos11828	TAG 51:0	TAG
peakpos11905	TAG 52:6	TAG
peakpos11964	TAG 52:5	TAG
peakpos12022	TAG 52:4	TAG
peakpos12080	TAG 52:3	TAG
peakpos12125	TAG 52:2	TAG
peakpos12192	TAG 52:1	TAG
peakpos12323	TAG 53:6	TAG
peakpos12430	TAG 53:4	TAG
peakpos12484	TAG 53:3	TAG
peakpos12743	TAG 54:6	TAG
peakpos12792	TAG 54:5	TAG
peakpos12841	TAG 54:4	TAG
peakpos12892	TAG 54:3	TAG
peakpos12955	TAG 54:2	TAG
peakpos13012	TAG 55:8	TAG
peakpos13066	TAG 55:7	TAG
peakpos13118	TAG 55:6	TAG
peakpos13174	TAG 55:5	TAG
peakpos13342	TAG 56:9	TAG
peakpos13459	TAG 56:7	TAG
peakpos13500	TAG 56:6	TAG
peakpos13549	TAG 56:5	TAG
peakpos13594	TAG 56:4	TAG
peakpos13728	TAG 57:8	TAG
peakpos13775	TAG 57:7	TAG
peakpos13980	TAG 58:10	TAG
peakpos14026	TAG 58:9	TAG
peakpos14078	TAG 58:8	TAG
peakpos14294	TAG 58:3	TAG
peakpos1999	CAR 10:3	CAR
peakpos2041	CAR 10:2	CAR
peakpos2069	CAR 10:1	CAR
peakpos2099	CAR 10:0	CAR
peakpos2229	CAR 11:1	CAR
peakpos2348	CAR 12:2	CAR
peakpos2417	CAR 12:0	CAR
peakpos2561	CAR 13:1	CAR
peakpos2582	CAR 13:0	CAR
peakpos2688	CAR 14:2	CAR
peakpos2726	CAR 14:1	CAR
peakpos2767	CAR 14:0	CAR
peakpos3064	CAR 16:2	CAR
peakpos3079	CAR 16:1	CAR
peakpos3098	CAR 16:0	CAR
peakpos3375	CAR 18:2	CAR
peakpos3419	CAR 18:1	CAR
peakpos3441	CAR 18:0	CAR
peakpos6622	CE 18:3	CE
peakpos6657	CE 18:2	CE
peakpos7122	CE 20:4	CE
peakpos7158	CE 20:3	CE
peakpos7549	CE 22:6	CE
peakpos7586	CE 22:5	CE
peakpos4442	LPC_P 18:1	LPC_P
peakpos4173	LPC_P 16:0	LPC_P
peakpos4188	LPC_O 16:0	LPC_O
peakpos4465	LPC_O 18:1	LPC_O
peakpos4494	LPC_O 18:0	LPC_O
peakpos5151	LPC_O 22:1	LPC_O
peakpos5531	LPC_O 24:1	LPC_O
peakpos5562	LPC_O 24:0	LPC_O
peakpos5917	LPC_O 26:1	LPC_O
peakneg4189	PC_P 32:1	PC_P
peakneg4215	PC_P 32:0	PC_P
peakneg4417	PC_P 34:3	PC_P
peakneg4439	PC_P 34:2	PC_P
peakneg4457	PC_P 34:1	PC_P
peakneg4477	PC_P 34:0	PC_P
peakneg4581	PC_P 35:2	PC_P
peakneg4632	PC_P 36:5	PC_P
peakneg4687	PC_P 36:2	PC_P
peakneg4707	PC_P 36:1	PC_P
peakneg4783	PC_P 37:4	PC_P
peakneg4835	PC_P 37:1	PC_P
peakneg4867	PC_P 38:6	PC_P
peakneg4889	PC_P 38:5	PC_P
peakneg4888	PC_P 38:5	PC_P
peakneg4907	PC_P 38:4	PC_P
peakneg5123	PC_P 40:7	PC_P
peakneg5161	PC_P 40:5	PC_P
peakneg5189	PC_P 40:3	PC_P
peakneg5363	PC_P 42:5	PC_P
peakneg5385	PC_P 42:3	PC_P
peakneg5503	PC_P 44:7	PC_P
peakneg5513	PC_P 44:6	PC_P
peakneg5524	PC_P 44:5	PC_P
peakneg5547	PC_P 44:3	PC_P
peakneg5647	PC_P 46:8	PC_P
peakneg4244	PC_O 32:0	PC_O
peakneg4456	PC_O 34:2	PC_O
peakneg4476	PC_O 34:1	PC_O
peakneg4501	PC_O 34:0	PC_O
peakneg4671	PC_O 36:4	PC_O
peakneg4706	PC_O 36:2	PC_O
peakneg4724	PC_O 36:1	PC_O
peakneg4798	PC_O 37:4	PC_O
peakneg4906	PC_O 38:5	PC_O
peakneg4920	PC_O 38:4	PC_O
peakneg4939	PC_O 38:3	PC_O
peakneg4960	PC_O 38:2	PC_O
peakneg5145	PC_O 40:7	PC_O
peakneg5173	PC_O 40:5	PC_O
peakneg5174	PC_O 40:5	PC_O
peakneg5190	PC_O 40:4	PC_O
peakneg5191	PC_O 40:4	PC_O
peakneg5209	PC_O 40:3	PC_O
peakneg5352	PC_O 42:7	PC_O
peakneg5361	PC_O 42:6	PC_O
peakneg5373	PC_O 42:5	PC_O
peakneg5386	PC_O 42:4	PC_O
peakneg5400	PC_O 42:3	PC_O
peakneg5416	PC_O 42:2	PC_O
peakneg5502	PC_O 44:8	PC_O
peakneg5512	PC_O 44:7	PC_O
peakneg5546	PC_O 44:4	PC_O
peakneg5660	PC_O 46:8	PC_O
peakneg5675	PC_O 46:7	PC_O
peakneg5691	PC_O 46:6	PC_O
peakneg5701	PC_O 46:5	PC_O
peakneg2637	Cer 32:1	Cer
peakneg2747	Cer 34:2	Cer
peakneg2765	Cer 34:1	Cer
peakneg2886	Cer 36:2	Cer
peakneg2895	Cer 36:1	Cer
peakneg3053	Cer 38:1	Cer
peakneg3252	Cer 40:3	Cer
peakneg3264	Cer 40:2	Cer
peakneg3276	Cer 40:1	Cer
peakneg3402	Cer 41:1	Cer
peakneg3514	Cer 42:4	Cer
peakneg3531	Cer 42:3	Cer
peakneg3543	Cer 42:2	Cer
peakneg3566	Cer 42:1	Cer
peakneg3666	Cer 43:3	Cer
peakneg3685	Cer 43:2	Cer
peakneg3687	Cer 43:2	Cer
peakneg3714	Cer 43:1	Cer
peakneg3839	Cer 44:2	Cer
peakneg3840	Cer 44:2	Cer
peakneg4081	PC 30:1	PC
peakneg4106	PC 30:0	PC
peakneg4323	PC 32:2	PC
peakneg4342	PC 32:1	PC
peakneg4363	PC 32:0	PC
peakneg4454	PC 33:2	PC
peakneg4472	PC 33:1	PC
peakneg4494	PC 33:0	PC
peakneg4563	PC 34:4	PC
peakneg4579	PC 34:3	PC
peakneg4580	PC 34:3	PC
peakneg4593	PC 34:2	PC
peakneg4606	PC 34:1	PC
peakneg4623	PC 34:0	PC
peakneg4667	PC 35:4	PC
peakneg4684	PC 35:3	PC
peakneg4702	PC 35:2	PC
peakneg4721	PC 35:1	PC
peakneg4781	PC 36:5	PC
peakneg4782	PC 36:5	PC
peakneg4796	PC 36:4	PC
peakneg4797	PC 36:4	PC
peakneg4811	PC 36:3	PC
peakneg4831	PC 36:2	PC
peakneg4849	PC 36:1	PC
peakneg4872	PC 36:0	PC
peakneg4904	PC 37:5	PC
peakneg4958	PC 37:2	PC
peakneg5040	PC 38:5	PC
peakneg5055	PC 38:4	PC
peakneg5056	PC 38:4	PC
peakneg5079	PC 38:3	PC
peakneg5106	PC 38:2	PC
peakneg5107	PC 38:2	PC
peakneg5127	PC 38:1	PC
peakneg5187	PC 39:4	PC
peakneg5207	PC 39:3	PC
peakneg5292	PC 40:5	PC
peakneg5307	PC 40:4	PC
peakneg5322	PC 40:3	PC
peakneg5323	PC 40:3	PC
peakneg5336	PC 40:2	PC
peakneg5410	PC 42:9	PC
peakneg5450	PC 42:6	PC
peakneg5459	PC 42:5	PC
peakneg5470	PC 42:4	PC
peakneg3534	SM 30:1	SM
peakneg3819	SM 32:2	SM
peakneg3846	SM 32:0	SM
peakneg3944	SM 33:2	SM
peakneg3966	SM 33:1	SM
peakneg4047	SM 34:3	SM
peakneg4062	SM 34:2	SM
peakneg4077	SM 34:1	SM
peakneg4181	SM 35:2	SM
peakneg4200	SM 35:1	SM
peakneg4292	SM 36:4	SM
peakneg4304	SM 36:3	SM
peakneg4319	SM 36:2	SM
peakneg4333	SM 36:1	SM
peakneg4448	SM 37:2	SM
peakneg4574	SM 38:3	SM
peakneg4588	SM 38:2	SM
peakneg4698	SM 39:2	SM
peakneg4715	SM 39:1	SM
peakneg4805	SM 40:3	SM
peakneg4821	SM 40:2	SM
peakneg4929	SM 41:3	SM
peakneg4953	SM 41:2	SM
peakneg5034	SM 42:5	SM
peakneg5049	SM 42:4	SM
peakneg5070	SM 42:3	SM
peakneg5093	SM 42:2	SM
peakneg5218	SM 43:2	SM
peakneg5285	SM 44:5	SM
peakneg5302	SM 44:4	SM
peakneg5316	SM 44:3	SM
peakneg5331	SM 44:2	SM
peakneg163	FA 8:0	FA
peakneg291	FA 10:3	FA
peakneg300	FA 10:2	FA
peakneg305	FA 10:1	FA
peakneg349	FA 11:1	FA
peakneg372	FA 12:3	FA
peakneg378	FA 12:2	FA
peakneg384	FA 12:1	FA
peakneg391	FA 12:0	FA
peakneg437	FA 13:1	FA
peakneg451	FA 13:0	FA
peakneg574	FA 14:2	FA
peakneg588	FA 14:1	FA
peakneg596	FA 14:0	FA
peakneg731	FA 15:1	FA
peakneg828	FA 16:2	FA
peakneg838	FA 16:1	FA
peakneg852	FA 16:0	FA
peakneg892	FA 17:2	FA
peakneg902	FA 17:1	FA
peakneg910	FA 17:0	FA
peakneg925	FA 18:4	FA
peakneg935	FA 18:3	FA
peakneg940	FA 18:2	FA
peakneg954	FA 18:1	FA
peakneg1109	FA 19:1	FA
peakneg1173	FA 20:5	FA
peakneg1180	FA 20:4	FA
peakneg1214	FA 20:3	FA
peakneg1228	FA 20:2	FA
peakneg1241	FA 20:1	FA
peakneg1346	FA 21:1	FA
peakneg1373	FA 22:6	FA
peakneg1382	FA 22:5	FA
peakneg1395	FA 22:3	FA
peakneg1403	FA 22:2	FA
peakneg1412	FA 22:1	FA
peakneg1472	FA 23:1	FA
peakneg1488	FA 23:0	FA
peakneg1506	FA 24:5	FA
peakneg1516	FA 24:4	FA
peakneg1533	FA 24:3	FA
peakneg1541	FA 24:2	FA
peakneg1580	FA 24:1	FA
peakneg1638	FA 25:3	FA
peakneg1645	FA 25:2	FA
peakneg1652	FA 25:1	FA
peakneg1661	FA 25:0	FA
peakneg1677	FA 26:5	FA
peakneg1699	FA 26:4	FA
peakneg1723	FA 26:2	FA
peakneg1722	FA 26:2	FA
peakneg1737	FA 26:1	FA
peakneg1778	FA 27:4	FA
peakneg1793	FA 27:3	FA
peakneg1860	FA 28:4	FA
peakneg3735	PE_P 36:3	PE_P
peakneg3953	PE_P 38:6	PE_P
peakneg4151	PE_P 40:8	PE_P
peakneg4172	PE_P 40:7	PE_P
peakneg4669	PE_P 44:8	PE_P
peakneg3463	PE_P 34:2	PE_P
peakneg3495	PE_P 34:1	PE_P
peakneg3609	PE_P 35:2	PE_P
peakneg3680	PE_P 36:5	PE_P
peakneg3706	PE_P 36:4	PE_P
peakneg3762	PE_P 36:2	PE_P
peakneg3824	PE_P 37:6	PE_P
peakneg3836	PE_P 37:5	PE_P
peakneg3855	PE_P 37:4	PE_P
peakneg3952	PE_P 38:6	PE_P
peakneg3974	PE_P 38:5	PE_P
peakneg3993	PE_P 38:4	PE_P
peakneg3994	PE_P 38:4	PE_P
peakneg4014	PE_P 38:3	PE_P
peakneg4069	PE_P 39:6	PE_P
peakneg4187	PE_P 40:6	PE_P
peakneg4210	PE_P 40:5	PE_P
peakneg4239	PE_P 40:4	PE_P
peakneg4438	PE_P 42:7	PE_P
peakneg4474	PE_P 42:5	PE_P
peakneg4685	PE_P 44:7	PE_P
peakneg2026	LPE 16:1	LPE
peakneg2039	LPE 16:0	LPE
peakneg2174	LPE 18:3	LPE
peakneg2200	LPE 18:2	LPE
peakneg2206	LPE 18:1	LPE
peakneg2319	LPE 20:5	LPE
peakneg2333	LPE 20:4	LPE
peakneg2339	LPE 20:3	LPE
peakneg2428	LPE 22:5	LPE
peakneg2429	LPC 14:0	LPC
peakneg2515	LPC 15:0	LPC
peakneg2552	LPC 16:1	LPC
peakneg2559	LPC 16:0	LPC
peakneg2635	LPC 17:0	LPC
peakneg2660	LPC 18:3	LPC
peakneg2668	LPC 18:2	LPC
peakneg2680	LPC 18:1	LPC
peakneg2698	LPC 18:0	LPC
peakneg2744	LPC 19:1	LPC
peakneg2762	LPC 19:0	LPC
peakneg2787	LPC 20:5	LPC
peakneg2795	LPC 20:4	LPC
peakneg2811	LPC 20:2	LPC
peakneg2822	LPC 20:1	LPC
peakneg2832	LPC 20:0	LPC
peakneg2900	LPC 22:6	LPC
peakneg2914	LPC 22:5	LPC
peakneg2927	LPC 22:4	LPC
peakneg3029	DAG 34:3	DAG
peakneg3071	DAG 34:1	DAG
peakneg3239	DAG 36:5	DAG
peakneg3247	DAG 36:4	DAG
peakneg3257	DAG 36:3	DAG
peakneg3268	DAG 36:2	DAG
peakneg3285	DAG 36:1	DAG
peakneg3625	PE 34:2	PE
peakneg3647	PE 34:1	PE
peakneg3786	PE 35:2	PE
peakneg3852	PE 36:5	PE
peakneg3872	PE 36:4	PE
peakneg3892	PE 36:3	PE
peakneg3913	PE 36:2	PE
peakneg3935	PE 36:1	PE
peakneg4012	PE 37:4	PE
peakneg4079	PE 38:6	PE
peakneg4101	PE 38:5	PE
peakneg4124	PE 38:4	PE
peakneg4141	PE 38:3	PE
peakneg4321	PE 40:7	PE
peakneg4339	PE 40:6	PE
peakneg4359	PE 40:5	PE
peakneg4360	PE 40:5	PE
peakneg4380	PE 40:4	PE

## Sheet: S2 Fasting_Annotated_Lipids
Table S2. Fasting annotated lipids
Lipid feature	Lipid species	Lipid class
peakneg574	FA 14:2	FA
peakneg588	FA 14:1	FA
peakneg596	FA 14:0	FA
peakneg828	FA 16:2	FA
peakneg838	FA 16:1	FA
peakneg852	FA 16:0	FA
peakneg892	FA 17:2	FA
peakneg902	FA 17:1	FA
peakneg910	FA 17:0	FA
peakneg925	FA 18:4	FA
peakneg935	FA 18:3	FA
peakneg940	FA 18:2	FA
peakneg954	FA 18:1	FA
peakpos3079	CAR 16:1	CAR
peakpos4173	LPC_P 16:0	LPC_P
peakneg5352	PC_O 42:7	PC_O
peakneg4796	PC 36:4	PC
peakneg384	FA 12:1	FA
peakneg349	FA 11:1	FA
peakneg1506	FA 24:5	FA
peakneg1373	FA 22:6	FA
peakneg1382	FA 22:5	FA
peakneg1395	FA 22:3	FA
peakneg1403	FA 22:2	FA
peakneg1412	FA 22:1	FA
peakneg1180	FA 20:4	FA
peakneg1214	FA 20:3	FA
peakneg1228	FA 20:2	FA
peakneg1241	FA 20:1	FA
peakneg1109	FA 19:1	FA

## Sheet: S3 Non_Fasting_Annotated_Lipids
Table S3. Non fasting annotated lipids
Lipid feature	Lipid species	Lipid class
peakpos7470	TAG 40:1	TAG
peakpos7514	TAG 40:0	TAG
peakpos7730	TAG 41:1	TAG
peakpos7769	TAG 41:0	TAG
peakpos7961	TAG 42:2	TAG
peakpos7997	TAG 42:1	TAG
peakpos8043	TAG 42:0	TAG
peakpos8324	TAG 43:1	TAG
peakpos8631	TAG 44:2	TAG
peakpos8679	TAG 44:1	TAG
peakpos8733	TAG 44:0	TAG
peakpos9000	TAG 45:2	TAG
peakpos9264	TAG 46:4	TAG
peakpos9328	TAG 46:3	TAG
peakpos9390	TAG 46:2	TAG
peakpos9446	TAG 46:1	TAG
peakpos9505	TAG 46:0	TAG
peakpos9794	TAG 47:3	TAG
peakpos9863	TAG 47:2	TAG
peakpos9918	TAG 47:1	TAG
peakpos10107	TAG 48:5	TAG
peakpos10171	TAG 48:4	TAG
peakpos10236	TAG 48:3	TAG
peakpos10371	TAG 48:1	TAG
peakpos10445	TAG 48:0	TAG
peakpos10660	TAG 49:4	TAG
peakpos10723	TAG 49:3	TAG
peakpos10860	TAG 49:1	TAG
peakpos10926	TAG 49:0	TAG
peakpos11003	TAG 50:6	TAG
peakpos11076	TAG 50:5	TAG
peakpos11134	TAG 50:4	TAG
peakpos11200	TAG 50:3	TAG
peakpos11253	TAG 50:2	TAG
peakpos11314	TAG 50:1	TAG
peakpos11389	TAG 50:0	TAG
peakpos11522	TAG 51:5	TAG
peakpos11585	TAG 51:4	TAG
peakpos11639	TAG 51:3	TAG
peakpos11690	TAG 51:2	TAG
peakpos11823	TAG 52:7	TAG
peakpos11828	TAG 51:0	TAG
peakpos11905	TAG 52:6	TAG
peakpos11964	TAG 52:5	TAG
peakpos12022	TAG 52:4	TAG
peakpos12080	TAG 52:3	TAG
peakpos12125	TAG 52:2	TAG
peakpos12192	TAG 52:1	TAG
peakpos12323	TAG 53:6	TAG
peakpos12430	TAG 53:4	TAG
peakpos12484	TAG 53:3	TAG
peakpos12743	TAG 54:6	TAG
peakpos12792	TAG 54:5	TAG
peakpos12841	TAG 54:4	TAG
peakpos12892	TAG 54:3	TAG
peakpos12955	TAG 54:2	TAG
peakpos13012	TAG 55:8	TAG
peakpos13066	TAG 55:7	TAG
peakpos13118	TAG 55:6	TAG
peakpos13174	TAG 55:5	TAG
peakpos13342	TAG 56:9	TAG
peakpos13459	TAG 56:7	TAG
peakpos13500	TAG 56:6	TAG
peakpos13549	TAG 56:5	TAG
peakpos13594	TAG 56:4	TAG
peakpos13728	TAG 57:8	TAG
peakpos13775	TAG 57:7	TAG
peakpos13980	TAG 58:10	TAG
peakpos14026	TAG 58:9	TAG
peakpos14078	TAG 58:8	TAG
peakpos14294	TAG 58:3	TAG
peakpos1999	CAR 10:3	CAR
peakpos2041	CAR 10:2	CAR
peakpos2069	CAR 10:1	CAR
peakpos2099	CAR 10:0	CAR
peakpos2229	CAR 11:1	CAR
peakpos2348	CAR 12:2	CAR
peakpos2417	CAR 12:0	CAR
peakpos2561	CAR 13:1	CAR
peakpos2582	CAR 13:0	CAR
peakpos2688	CAR 14:2	CAR
peakpos2726	CAR 14:1	CAR
peakpos2767	CAR 14:0	CAR
peakpos3064	CAR 16:2	CAR
peakpos3098	CAR 16:0	CAR
peakpos3375	CAR 18:2	CAR
peakpos3419	CAR 18:1	CAR
peakpos3441	CAR 18:0	CAR
peakpos6622	CE 18:3	CE
peakpos6657	CE 18:2	CE
peakpos7122	CE 20:4	CE
peakpos7158	CE 20:3	CE
peakpos7549	CE 22:6	CE
peakpos7586	CE 22:5	CE
peakpos4442	LPC_P 18:1	LPC_P
peakpos4188	LPC_O 16:0	LPC_O
peakpos4465	LPC_O 18:1	LPC_O
peakpos4494	LPC_O 18:0	LPC_O
peakpos5151	LPC_O 22:1	LPC_O
peakpos5531	LPC_O 24:1	LPC_O
peakpos5562	LPC_O 24:0	LPC_O
peakpos5917	LPC_O 26:1	LPC_O
peakneg4189	PC_P 32:1	PC_P
peakneg4215	PC_P 32:0	PC_P
peakneg4417	PC_P 34:3	PC_P
peakneg4439	PC_P 34:2	PC_P
peakneg4457	PC_P 34:1	PC_P
peakneg4477	PC_P 34:0	PC_P
peakneg4581	PC_P 35:2	PC_P
peakneg4632	PC_P 36:5	PC_P
peakneg4687	PC_P 36:2	PC_P
peakneg4707	PC_P 36:1	PC_P
peakneg4783	PC_P 37:4	PC_P
peakneg4835	PC_P 37:1	PC_P
peakneg4867	PC_P 38:6	PC_P
peakneg4889	PC_P 38:5	PC_P
peakneg4888	PC_P 38:5	PC_P
peakneg4907	PC_P 38:4	PC_P
peakneg5123	PC_P 40:7	PC_P
peakneg5161	PC_P 40:5	PC_P
peakneg5189	PC_P 40:3	PC_P
peakneg5363	PC_P 42:5	PC_P
peakneg5385	PC_P 42:3	PC_P
peakneg5503	PC_P 44:7	PC_P
peakneg5513	PC_P 44:6	PC_P
peakneg5524	PC_P 44:5	PC_P
peakneg5547	PC_P 44:3	PC_P
peakneg5647	PC_P 46:8	PC_P
peakneg4244	PC_O 32:0	PC_O
peakneg4456	PC_O 34:2	PC_O
peakneg4476	PC_O 34:1	PC_O
peakneg4501	PC_O 34:0	PC_O
peakneg4671	PC_O 36:4	PC_O
peakneg4706	PC_O 36:2	PC_O
peakneg4724	PC_O 36:1	PC_O
peakneg4798	PC_O 37:4	PC_O
peakneg4906	PC_O 38:5	PC_O
peakneg4920	PC_O 38:4	PC_O
peakneg4939	PC_O 38:3	PC_O
peakneg4960	PC_O 38:2	PC_O
peakneg5145	PC_O 40:7	PC_O
peakneg5173	PC_O 40:5	PC_O
peakneg5174	PC_O 40:5	PC_O
peakneg5190	PC_O 40:4	PC_O
peakneg5191	PC_O 40:4	PC_O
peakneg5209	PC_O 40:3	PC_O
peakneg5361	PC_O 42:6	PC_O
peakneg5373	PC_O 42:5	PC_O
peakneg5386	PC_O 42:4	PC_O
peakneg5400	PC_O 42:3	PC_O
peakneg5416	PC_O 42:2	PC_O
peakneg5502	PC_O 44:8	PC_O
peakneg5512	PC_O 44:7	PC_O
peakneg5546	PC_O 44:4	PC_O
peakneg5660	PC_O 46:8	PC_O
peakneg5675	PC_O 46:7	PC_O
peakneg5691	PC_O 46:6	PC_O
peakneg5701	PC_O 46:5	PC_O
peakneg2637	Cer 32:1	Cer
peakneg2747	Cer 34:2	Cer
peakneg2765	Cer 34:1	Cer
peakneg2886	Cer 36:2	Cer
peakneg2895	Cer 36:1	Cer
peakneg3053	Cer 38:1	Cer
peakneg3252	Cer 40:3	Cer
peakneg3264	Cer 40:2	Cer
peakneg3276	Cer 40:1	Cer
peakneg3402	Cer 41:1	Cer
peakneg3514	Cer 42:4	Cer
peakneg3531	Cer 42:3	Cer
peakneg3543	Cer 42:2	Cer
peakneg3566	Cer 42:1	Cer
peakneg3666	Cer 43:3	Cer
peakneg3685	Cer 43:2	Cer
peakneg3687	Cer 43:2	Cer
peakneg3714	Cer 43:1	Cer
peakneg3839	Cer 44:2	Cer
peakneg3840	Cer 44:2	Cer
peakneg4081	PC 30:1	PC
peakneg4106	PC 30:0	PC
peakneg4323	PC 32:2	PC
peakneg4342	PC 32:1	PC
peakneg4363	PC 32:0	PC
peakneg4454	PC 33:2	PC
peakneg4472	PC 33:1	PC
peakneg4494	PC 33:0	PC
peakneg4563	PC 34:4	PC
peakneg4579	PC 34:3	PC
peakneg4580	PC 34:3	PC
peakneg4593	PC 34:2	PC
peakneg4606	PC 34:1	PC
peakneg4623	PC 34:0	PC
peakneg4667	PC 35:4	PC
peakneg4684	PC 35:3	PC
peakneg4702	PC 35:2	PC
peakneg4721	PC 35:1	PC
peakneg4781	PC 36:5	PC
peakneg4782	PC 36:5	PC
peakneg4797	PC 36:4	PC
peakneg4811	PC 36:3	PC
peakneg4831	PC 36:2	PC
peakneg4849	PC 36:1	PC
peakneg4872	PC 36:0	PC
peakneg4904	PC 37:5	PC
peakneg4958	PC 37:2	PC
peakneg5040	PC 38:5	PC
peakneg5055	PC 38:4	PC
peakneg5056	PC 38:4	PC
peakneg5079	PC 38:3	PC
peakneg5106	PC 38:2	PC
peakneg5107	PC 38:2	PC
peakneg5127	PC 38:1	PC
peakneg5187	PC 39:4	PC
peakneg5207	PC 39:3	PC
peakneg5292	PC 40:5	PC
peakneg5307	PC 40:4	PC
peakneg5322	PC 40:3	PC
peakneg5323	PC 40:3	PC
peakneg5336	PC 40:2	PC
peakneg5410	PC 42:9	PC
peakneg5450	PC 42:6	PC
peakneg5459	PC 42:5	PC
peakneg5470	PC 42:4	PC
peakneg3534	SM 30:1	SM
peakneg3819	SM 32:2	SM
peakneg3846	SM 32:0	SM
peakneg3944	SM 33:2	SM
peakneg3966	SM 33:1	SM
peakneg4047	SM 34:3	SM
peakneg4062	SM 34:2	SM
peakneg4077	SM 34:1	SM
peakneg4181	SM 35:2	SM
peakneg4200	SM 35:1	SM
peakneg4292	SM 36:4	SM
peakneg4304	SM 36:3	SM
peakneg4319	SM 36:2	SM
peakneg4333	SM 36:1	SM
peakneg4448	SM 37:2	SM
peakneg4574	SM 38:3	SM
peakneg4588	SM 38:2	SM
peakneg4698	SM 39:2	SM
peakneg4715	SM 39:1	SM
peakneg4805	SM 40:3	SM
peakneg4821	SM 40:2	SM
peakneg4929	SM 41:3	SM
peakneg4953	SM 41:2	SM
peakneg5034	SM 42:5	SM
peakneg5049	SM 42:4	SM
peakneg5070	SM 42:3	SM
peakneg5093	SM 42:2	SM
peakneg5218	SM 43:2	SM
peakneg5285	SM 44:5	SM
peakneg5302	SM 44:4	SM
peakneg5316	SM 44:3	SM
peakneg5331	SM 44:2	SM
peakneg163	FA 8:0	FA
peakneg291	FA 10:3	FA
peakneg300	FA 10:2	FA
peakneg305	FA 10:1	FA
peakneg372	FA 12:3	FA
peakneg378	FA 12:2	FA
peakneg391	FA 12:0	FA
peakneg437	FA 13:1	FA
peakneg451	FA 13:0	FA
peakneg731	FA 15:1	FA
peakneg1173	FA 20:5	FA
peakneg1346	FA 21:1	FA
peakneg1472	FA 23:1	FA
peakneg1488	FA 23:0	FA
peakneg1516	FA 24:4	FA
peakneg1533	FA 24:3	FA
peakneg1541	FA 24:2	FA
peakneg1580	FA 24:1	FA
peakneg1638	FA 25:3	FA
peakneg1645	FA 25:2	FA
peakneg1652	FA 25:1	FA
peakneg1661	FA 25:0	FA
peakneg1677	FA 26:5	FA
peakneg1699	FA 26:4	FA
peakneg1723	FA 26:2	FA
peakneg1722	FA 26:2	FA
peakneg1737	FA 26:1	FA
peakneg1778	FA 27:4	FA
peakneg1793	FA 27:3	FA
peakneg1860	FA 28:4	FA
peakneg3735	PE_P 36:3	PE_P
peakneg3953	PE_P 38:6	PE_P
peakneg4151	PE_P 40:8	PE_P
peakneg4172	PE_P 40:7	PE_P
peakneg4669	PE_P 44:8	PE_P
peakneg3463	PE_P 34:2	PE_P
peakneg3495	PE_P 34:1	PE_P
peakneg3609	PE_P 35:2	PE_P
peakneg3680	PE_P 36:5	PE_P
peakneg3706	PE_P 36:4	PE_P
peakneg3762	PE_P 36:2	PE_P
peakneg3824	PE_P 37:6	PE_P
peakneg3836	PE_P 37:5	PE_P
peakneg3855	PE_P 37:4	PE_P
peakneg3952	PE_P 38:6	PE_P
peakneg3974	PE_P 38:5	PE_P
peakneg3993	PE_P 38:4	PE_P
peakneg3994	PE_P 38:4	PE_P
peakneg4014	PE_P 38:3	PE_P
peakneg4069	PE_P 39:6	PE_P
peakneg4187	PE_P 40:6	PE_P
peakneg4210	PE_P 40:5	PE_P
peakneg4239	PE_P 40:4	PE_P
peakneg4438	PE_P 42:7	PE_P
peakneg4474	PE_P 42:5	PE_P
peakneg4685	PE_P 44:7	PE_P
peakneg2026	LPE 16:1	LPE
peakneg2039	LPE 16:0	LPE
peakneg2174	LPE 18:3	LPE
peakneg2200	LPE 18:2	LPE
peakneg2206	LPE 18:1	LPE
peakneg2319	LPE 20:5	LPE
peakneg2333	LPE 20:4	LPE
peakneg2339	LPE 20:3	LPE
peakneg2428	LPE 22:5	LPE
peakneg2429	LPC 14:0	LPC
peakneg2515	LPC 15:0	LPC
peakneg2552	LPC 16:1	LPC
peakneg2559	LPC 16:0	LPC
peakneg2635	LPC 17:0	LPC
peakneg2660	LPC 18:3	LPC
peakneg2668	LPC 18:2	LPC
peakneg2680	LPC 18:1	LPC
peakneg2698	LPC 18:0	LPC
peakneg2744	LPC 19:1	LPC
peakneg2762	LPC 19:0	LPC
peakneg2787	LPC 20:5	LPC
peakneg2795	LPC 20:4	LPC
peakneg2811	LPC 20:2	LPC
peakneg2822	LPC 20:1	LPC
peakneg2832	LPC 20:0	LPC
peakneg2900	LPC 22:6	LPC
peakneg2914	LPC 22:5	LPC
peakneg2927	LPC 22:4	LPC
peakneg3029	DAG 34:3	DAG
peakneg3071	DAG 34:1	DAG
peakneg3239	DAG 36:5	DAG
peakneg3247	DAG 36:4	DAG
peakneg3257	DAG 36:3	DAG
peakneg3268	DAG 36:2	DAG
peakneg3285	DAG 36:1	DAG
peakneg3625	PE 34:2	PE
peakneg3647	PE 34:1	PE
peakneg3786	PE 35:2	PE
peakneg3852	PE 36:5	PE
peakneg3872	PE 36:4	PE
peakneg3892	PE 36:3	PE
peakneg3913	PE 36:2	PE
peakneg3935	PE 36:1	PE
peakneg4012	PE 37:4	PE
peakneg4079	PE 38:6	PE
peakneg4101	PE 38:5	PE
peakneg4124	PE 38:4	PE
peakneg4141	PE 38:3	PE
peakneg4321	PE 40:7	PE
peakneg4339	PE 40:6	PE
peakneg4359	PE 40:5	PE
peakneg4360	PE 40:5	PE
peakneg4380	PE 40:4	PE

## Sheet: S4 Lipid levels~cognitive tests
Table S4. Effect of the plasma lipid levels on the cognitve tests results
TMT-A								TMT-B								DGT-SP-FRW								DGT-SP-BCK								DG-SYM								MWT-B
Plasma lipid feature	Lipid species	Lipid class	Beta	p value	FDR			Plasma lipid feature	Lipid species	Lipid class	Beta	p value	FDR			Plasma lipid feature	Lipid species	Lipid class	Beta	p value	FDR			Plasma lipid feature	Lipid species	Lipid class	Beta	p value	FDR			Plasma lipid feature	Lipid species	Lipid class	Beta	p value	FDR			Plasma lipid feature	Lipid species	Lipid class	Beta	p value	FDR
peakneg5316	SM 44:3	SM	0.0950175	0.0139726	0.962988			peakneg3495	PE_P 34:1	PE_P	0.091121	0.0145095	0.858146			peakneg4079	PE 38:6	PE	0.105501	0.0159768	0.989944			peakneg731	FA 15:1	FA	0.108517	0.0142873	0.997274			peakneg4474	PE_P 42:5	PE_P	-0.13421	0.000173249	0.0394412			peakneg4474	PE_P 42:5	PE_P	-0.135003	0.0137828	0.981747
peakneg5285	SM 44:5	SM	0.0958342	0.0148889	0.962988			peakneg4210	PE_P 40:5	PE_P	0.0912703	0.0206406	0.858146			peakneg1533	FA 24:3	FA	0.113525	0.0201468	0.989944			peakneg451	FA 13:0	FA	0.0905662	0.0345189	0.997274			peakneg3053	Cer 38:1	Cer	-0.13691	0.000304513	0.0394412			peakneg731	FA 15:1	FA	0.129438	0.017043	0.981747
peakneg3252	Cer 40:3	Cer	0.112818	0.0186106	0.962988			peakneg4014	PE_P 38:3	PE_P	0.0850234	0.0236915	0.858146			peakneg5363	PC_P 42:5	PC_P	0.096894	0.0249874	0.989944			peakneg4581	PC_P 35:2	PC_P	0.0999351	0.0496829	0.997274			peakneg4239	PE_P 40:4	PE_P	-0.123921	0.000325065	0.0394412			peakneg4724	PC_O 36:1	PC_O	-0.112019	0.0433054	0.981747
peakneg5302	SM 44:4	SM	0.0906068	0.0187921	0.962988			peakneg3543	Cer 42:2	Cer	0.0887226	0.0241295	0.858146			peakneg3872	PE 36:4	PE	0.093499	0.0267102	0.989944			peakneg4474	PE_P 42:5	PE_P	-0.0812291	0.0642312	0.997274			peakneg4210	PE_P 40:5	PE_P	-0.124878	0.000458811	0.0417518			peakneg4417	PC_P 34:3	PC_P	-0.103704	0.0522913	0.981747
peakneg4319	SM 36:2	SM	0.0936427	0.0188312	0.962988			peakneg2886	Cer 36:2	Cer	0.0972614	0.0244764	0.858146			peakneg4339	PE 40:6	PE	0.0950966	0.0298366	0.989944			peakneg4953	SM 41:2	SM	0.0882095	0.0644169	0.997274			peakneg4501	PC_O 34:0	PC_O	-0.116239	0.00138004	0.0898889			peakneg5123	PC_P 40:7	PC_P	0.0984245	0.0660024	0.981747
peakneg4077	SM 34:1	SM	0.0980603	0.0193353	0.962988			peakpos1999	CAR 10:3	CAR	0.0851171	0.0268065	0.858146			peakneg4321	PE 40:7	PE	0.0914849	0.036245	0.989944			peakpos4494	LPC_O 18:0	LPC_O	-0.0762996	0.0693192	0.997274			peakneg3994	PE_P 38:4	PE_P	-0.107618	0.00148169	0.0898889			peakpos2582	CAR 13:0	CAR	0.100807	0.0706698	0.981747
peakneg5049	SM 42:4	SM	0.0884714	0.0214573	0.962988			peakneg2765	Cer 34:1	Cer	0.0919862	0.0274397	0.858146			peakneg4014	PE_P 38:3	PE_P	0.087408	0.0377156	0.989944			peakneg3053	Cer 38:1	Cer	-0.0823923	0.0704769	0.997274			peakneg4623	PC 34:0	PC	-0.0959679	0.00621946	0.297345			peakneg4960	PC_O 38:2	PC_O	-0.0965947	0.0723652	0.981747
peakneg4574	SM 38:3	SM	0.0911226	0.0227306	0.962988			peakneg3952	PE_P 38:6	PE_P	0.0844668	0.0279108	0.858146			peakneg4189	PC_P 32:1	PC_P	0.0895307	0.0401852	0.989944			peakneg1346	FA 21:1	FA	0.0753369	0.0748208	0.997274			peakneg1661	FA 25:0	FA	-0.100098	0.00804275	0.297345			peakneg4210	PE_P 40:5	PE_P	-0.096273	0.0749204	0.981747
peakneg4200	SM 35:1	SM	0.0893929	0.0238101	0.962988			peakneg3252	Cer 40:3	Cer	0.103241	0.0311161	0.858146			peakneg5503	PC_P 44:7	PC_P	0.0912934	0.0488846	0.989944			peakneg1793	FA 27:3	FA	0.076659	0.0756161	0.997274			peakneg3706	PE_P 36:4	PE_P	-0.0878282	0.0103275	0.297345			peakneg1173	FA 20:5	FA	0.0962459	0.0846469	0.981747
peakpos3441	CAR 18:0	CAR	-0.0833059	0.0298623	0.973517			peakneg5093	SM 42:2	SM	0.0791184	0.0322882	0.858146			peakneg5373	PC_O 42:5	PC_O	0.0820219	0.0524798	0.989944			peakpos4465	LPC_O 18:1	LPC_O	-0.0761812	0.0759607	0.997274			peakneg5331	SM 44:2	SM	-0.0923388	0.0106984	0.297345			peakpos5562	LPC_O 24:0	LPC_O	-0.0902033	0.0929766	0.981747
peakneg4798	PC_O 37:4	PC_O	-0.0863095	0.0327253	0.973517			peakneg3762	PE_P 36:2	PE_P	0.0773454	0.0365108	0.858146			peakpos2767	CAR 14:0	CAR	0.0858638	0.0572425	0.989944			peakpos5531	LPC_O 24:1	LPC_O	-0.0727406	0.0813966	0.997274			peakneg3543	Cer 42:2	Cer	-0.0911734	0.0108232	0.297345			peakneg4579	PC 34:3	PC	-0.0888657	0.0972182	0.981747
peakneg4588	SM 38:2	SM	0.0870241	0.0343178	0.973517			peakneg3531	Cer 42:3	Cer	0.0842227	0.0386955	0.858146			peakneg3625	PE 34:2	PE	0.0779086	0.0574283	0.989944			peakneg1638	FA 25:3	FA	0.07019	0.0882319	0.997274			peakneg3840	Cer 44:2	Cer	-0.0938967	0.0127933	0.297345			peakneg4872	PC 36:0	PC	-0.127277	0.108465	0.981747
peakpos2069	CAR 10:1	CAR	-0.0829866	0.0393466	0.973517			peakneg5316	SM 44:3	SM	0.0780526	0.0418579	0.858146			peakneg451	FA 13:0	FA	0.0830842	0.0584216	0.989944			peakpos1999	CAR 10:3	CAR	-0.0694943	0.101475	0.997274			peakneg3974	PE_P 38:5	PE_P	-0.0835549	0.0129962	0.297345			peakneg4321	PE 40:7	PE	0.0815804	0.109745	0.981747
peakpos2348	CAR 12:2	CAR	-0.0801395	0.0437247	0.973517			peakneg4363	PC 32:0	PC	0.0786154	0.0425815	0.858146			peakneg437	FA 13:1	FA	0.0895369	0.0590987	0.989944			peakneg1778	FA 27:4	FA	0.0667597	0.111746	0.997274			peakneg4363	PC 32:0	PC	-0.0875599	0.0131487	0.297345			peakpos5917	LPC_O 26:1	LPC_O	-0.0821019	0.113601	0.981747
peakpos2099	CAR 10:0	CAR	-0.0786219	0.0451333	0.973517			peakneg4438	PE_P 42:7	PE_P	0.0773972	0.0468183	0.858146			peakneg4685	PE_P 44:7	PE_P	0.0814936	0.0637725	0.989944			peakneg300	FA 10:2	FA	0.066645	0.117871	0.997274			peakneg2895	Cer 36:1	Cer	-0.0954047	0.0141399	0.297345			peakneg5190	PC_O 40:4	PC_O	-0.0848284	0.114333	0.981747
peakpos2417	CAR 12:0	CAR	-0.0767445	0.0491014	0.973517			peakneg4685	PE_P 44:7	PE_P	0.0782332	0.0482508	0.858146			peakneg4438	PE_P 42:7	PE_P	0.0800898	0.0647392	0.989944			peakpos5151	LPC_O 22:1	LPC_O	-0.0690879	0.118929	0.997274			peakneg4359	PE 40:5	PE	-0.0876747	0.0141449	0.297345			peakneg378	FA 12:2	FA	0.0782141	0.117882	0.981747
peakneg4079	PE 38:6	PE	-0.076393	0.0533775	0.973517			peakneg1860	FA 28:4	FA	0.0810846	0.0495687	0.858146			peakneg4124	PE 38:4	PE	0.0762367	0.0759908	0.989944			peakpos13342	TAG 56:9	TAG	-0.0662039	0.124334	0.997274			peakneg3993	PE_P 38:4	PE_P	-0.0831955	0.0141582	0.297345			peakneg4239	PE_P 40:4	PE_P	-0.0775568	0.118556	0.981747
peakneg2895	Cer 36:1	Cer	0.081684	0.0570156	0.973517			peakneg3514	Cer 42:4	Cer	0.0835871	0.0517592	0.858146			peakneg3786	PE 35:2	PE	0.0770408	0.0828118	0.989944			peakneg1516	FA 24:4	FA	0.0694923	0.13067	0.997274			peakneg3495	PE_P 34:1	PE_P	-0.0826887	0.0147039	0.297345			peakneg4380	PE 40:4	PE	-0.0787834	0.124262	0.981747
peakneg291	FA 10:3	FA	0.0731807	0.0577067	0.973517			peakneg4292	SM 36:4	SM	0.0784301	0.0571089	0.858146			peakneg4872	PC 36:0	PC	-0.115178	0.0872705	0.989944			peakpos12430	TAG 53:4	TAG	-0.0642472	0.131066	0.997274			peakneg3264	Cer 40:2	Cer	-0.0928293	0.0173794	0.314386			peakneg4939	PC_O 38:3	PC_O	-0.0790647	0.124676	0.981747
peakneg4805	SM 40:3	SM	0.0746479	0.0582296	0.973517			peakpos13594	TAG 56:4	TAG	0.0756719	0.0636044	0.858146			peakneg1677	FA 26:5	FA	0.0798237	0.0872898	0.989944			peakpos10107	TAG 48:5	TAG	-0.05993	0.148757	0.997274			peakneg3566	Cer 42:1	Cer	-0.0844261	0.0175731	0.314386			peakneg451	FA 13:0	FA	0.0797609	0.126037	0.981747
peakneg3531	Cer 42:3	Cer	0.0763041	0.0620112	0.973517			peakneg3706	PE_P 36:4	PE_P	0.0695317	0.0654532	0.858146			peakneg3852	PE 36:5	PE	0.0729946	0.0889091	0.989944			peakneg4835	PC_P 37:1	PC_P	-0.0636599	0.153022	0.997274			peakpos1999	CAR 10:3	CAR	-0.0832198	0.0181376	0.314386			peakneg3994	PE_P 38:4	PE_P	-0.0759321	0.12676	0.981747
peakpos3098	CAR 16:0	CAR	-0.0696351	0.0628338	0.973517			peakneg4239	PE_P 40:4	PE_P	0.070658	0.0655654	0.858146			peakneg731	FA 15:1	FA	0.0759156	0.0941658	0.989944			peakpos10171	TAG 48:4	TAG	-0.0589014	0.153554	0.997274			peakneg4077	SM 34:1	SM	-0.0864825	0.0212231	0.337415			peakpos2348	CAR 12:2	CAR	0.0793751	0.127836	0.981747
peakneg4563	PC 34:4	PC	-0.072196	0.0646712	0.973517			peakneg3680	PE_P 36:5	PE_P	0.0713222	0.0665484	0.858146			peakneg300	FA 10:2	FA	0.0721141	0.0973883	0.989944			peakpos11076	TAG 50:5	TAG	-0.0594288	0.156681	0.997274			peakneg2765	Cer 34:1	Cer	-0.0871775	0.0215897	0.337415			peakneg5034	SM 42:5	SM	-0.0786011	0.128765	0.981747
peakneg3966	SM 33:1	SM	0.0751392	0.0712624	0.973517			peakneg3974	PE_P 38:5	PE_P	0.0673254	0.0684911	0.858146			peakneg1516	FA 24:4	FA	0.0768204	0.100636	0.989944			peakpos11905	TAG 52:6	TAG	-0.0601276	0.157058	0.997274			peakpos2348	CAR 12:2	CAR	0.0820398	0.0222471	0.337415			peakneg2637	Cer 32:1	Cer	-0.0837667	0.133111	0.981747
peakneg2886	Cer 36:2	Cer	0.0776771	0.0742596	0.973517			peakneg3840	Cer 44:2	Cer	0.0750547	0.0690443	0.858146			peakneg5701	PC_O 46:5	PC_O	0.076502	0.10261	0.989944			peakneg4457	PC_P 34:1	PC_P	0.0661711	0.159939	0.997274			peakneg4380	PE 40:4	PE	-0.0808028	0.0263867	0.38419			peakneg4831	PC 36:2	PC	-0.0778928	0.134664	0.981747
peakneg1638	FA 25:3	FA	0.0659599	0.0798693	0.973517			peakneg2895	Cer 36:1	Cer	0.0776389	0.0694476	0.858146			peakneg4805	SM 40:3	SM	-0.0718715	0.102927	0.989944			peakneg2895	Cer 36:1	Cer	-0.0653066	0.160339	0.997274			peakneg3680	PE_P 36:5	PE_P	-0.0774997	0.0290462	0.406647			peakneg5546	PC_O 44:4	PC_O	-0.0789149	0.136433	0.981747
peakneg4292	SM 36:4	SM	0.0722106	0.0800157	0.973517			peakneg5106	PC 38:2	PC	0.0714752	0.069894	0.858146			peakneg3647	PE 34:1	PE	0.0676253	0.106921	0.989944			peakneg3944	SM 33:2	SM	0.0673982	0.162931	0.997274			peakneg3276	Cer 40:1	Cer	-0.0776791	0.0304096	0.409966			peakneg4574	SM 38:3	SM	-0.0762975	0.143873	0.981747
peakneg3514	Cer 42:4	Cer	0.0741001	0.0852466	0.973517			peakneg3609	PE_P 35:2	PE_P	0.0743323	0.0703445	0.858146			peakneg378	FA 12:2	FA	0.0666205	0.112024	0.989944			peakneg3543	Cer 42:2	Cer	-0.0598808	0.16643	0.997274			peakneg5316	SM 44:3	SM	-0.0747125	0.0326023	0.42383			peakpos6622	CE 18:3	CE	-0.0707521	0.144741	0.981747
peakneg4106	PC 30:0	PC	-0.0655449	0.0855107	0.973517			peakneg3264	Cer 40:2	Cer	0.0757586	0.0786354	0.858146			peakneg3913	PE 36:2	PE	0.0647121	0.112385	0.989944			peakneg2822	LPC 20:1	LPC	-0.0607219	0.166657	0.997274			peakneg1652	FA 25:1	FA	-0.0731473	0.0500409	0.594216			peakneg3463	PE_P 34:2	PE_P	-0.0726479	0.152026	0.981747
peakneg1722	FA 26:2	FA	-0.0709772	0.0916368	0.973517			peakneg3053	Cer 38:1	Cer	0.0732262	0.0801376	0.858146			peakpos2726	CAR 14:1	CAR	0.0682083	0.114155	0.989944			peakneg2744	LPC 19:1	LPC	-0.0656255	0.167088	0.997274			peakneg4319	SM 36:2	SM	-0.0705349	0.0501863	0.594216			peakneg1737	FA 26:1	FA	-0.0798452	0.155301	0.981747
peakneg5363	PC_P 42:5	PC_P	-0.0644441	0.0957255	0.973517			peakneg3463	PE_P 34:2	PE_P	0.0655604	0.0813184	0.858146			peakneg4069	PE_P 39:6	PE_P	0.0708385	0.114884	0.989944			peakneg5331	SM 44:2	SM	-0.0599773	0.1699	0.997274			peakneg2886	Cer 36:2	Cer	-0.0767551	0.052466	0.594216			peakneg1652	FA 25:1	FA	-0.0796954	0.155561	0.981747
peakneg5189	PC_P 40:3	PC_P	-0.0650615	0.0969709	0.973517			peakpos4465	LPC_O 18:1	LPC_O	0.0686847	0.0832742	0.858146			peakneg4101	PE 38:5	PE	0.0656623	0.126609	0.989944			peakneg4239	PE_P 40:4	PE_P	-0.0572693	0.172927	0.997274			peakneg1860	FA 28:4	FA	-0.0725446	0.0563427	0.594216			peakneg3666	Cer 43:3	Cer	-0.085161	0.155605	0.981747
peakneg2765	Cer 34:1	Cer	0.0690169	0.0980806	0.973517			peakneg4077	SM 34:1	SM	0.0715838	0.0841135	0.858146			peakneg5416	PC_O 42:2	PC_O	0.0732895	0.130267	0.989944			peakneg3840	Cer 44:2	Cer	-0.0619798	0.175372	0.997274			peakpos2069	CAR 10:1	CAR	0.0691296	0.0581715	0.594216			peakneg4501	PC_O 34:0	PC_O	-0.0780222	0.157279	0.981747
peakneg4181	SM 35:2	SM	0.0702253	0.0998361	0.973517			peakneg2822	LPC 20:1	LPC	0.0681019	0.0878728	0.858146			peakneg1346	FA 21:1	FA	0.0653046	0.130758	0.989944			peakpos7122	CE 20:4	CE	0.0577089	0.176852	0.997274			peakneg4685	PE_P 44:7	PE_P	-0.0671406	0.0597272	0.594216			peakneg4593	PC 34:2	PC	-0.0716863	0.162138	0.981747
peakneg2429	LPC 14:0	LPC	-0.0646949	0.101461	0.973517			peakneg2747	Cer 34:2	Cer	0.071281	0.0901127	0.858146			peakpos6657	CE 18:2	CE	-0.0873952	0.132118	0.989944			peakneg1722	FA 26:2	FA	0.0621176	0.180797	0.997274			peakneg1645	FA 25:2	FA	-0.0773568	0.0602591	0.594216			peakneg4706	PC_O 36:2	PC_O	-0.07759	0.163996	0.981747
peakneg4210	PE_P 40:5	PE_P	0.0632271	0.113386	0.973517			peakpos12484	TAG 53:3	TAG	0.0666157	0.090447	0.858146			peakneg3495	PE_P 34:1	PE_P	0.0627272	0.134569	0.989944			peakneg4210	PE_P 40:5	PE_P	-0.0575081	0.186061	0.997274			peakneg3402	Cer 41:1	Cer	-0.0698523	0.0611426	0.594216			peakneg3762	PE_P 36:2	PE_P	-0.0696505	0.165602	0.981747
peakneg4321	PE 40:7	PE	-0.0617124	0.118531	0.973517			peakneg1541	FA 24:2	FA	0.0674203	0.0910719	0.858146			peakpos2041	CAR 10:2	CAR	0.0664792	0.136573	0.989944			peakneg4907	PC_P 38:4	PC_P	0.0540897	0.187322	0.997274			peakneg4798	PC_O 37:4	PC_O	0.0675751	0.061147	0.594216			peakneg1661	FA 25:0	FA	-0.0774085	0.166798	0.981747
peakneg3053	Cer 38:1	Cer	0.0649153	0.123295	0.973517			peakneg4623	PC 34:0	PC	0.0651513	0.0911024	0.858146			peakneg3855	PE_P 37:4	PE_P	0.0628891	0.139633	0.989944			peakneg4872	PC 36:0	PC	-0.0864974	0.188672	0.997274			peakneg291	FA 10:3	FA	-0.0651512	0.0631099	0.594216			peakneg3993	PE_P 38:4	PE_P	-0.0686418	0.171505	0.981747
peakneg1778	FA 27:4	FA	0.0588268	0.123375	0.973517			peakneg3735	PE_P 36:3	PE_P	0.0630079	0.0919442	0.858146			peakneg4360	PE 40:5	PE	0.0632351	0.143817	0.989944			peakpos13118	TAG 55:6	TAG	-0.057611	0.191616	0.997274			peakneg4438	PE_P 42:7	PE_P	-0.0647531	0.064608	0.594216			peakneg4867	PC_P 38:6	PC_P	0.070241	0.171558	0.981747
peakneg3872	PE 36:4	PE	-0.0580175	0.126014	0.973517			peakneg5331	SM 44:2	SM	0.0651672	0.101119	0.901177			peakneg4474	PE_P 42:5	PE_P	0.0651297	0.145877	0.989944			peakpos11585	TAG 51:4	TAG	-0.0551214	0.194057	0.997274			peakneg3531	Cer 42:3	Cer	-0.0683609	0.0652985	0.594216			peakneg163	FA 8:0	FA	-0.0831277	0.17248	0.981747
peakneg1677	FA 26:5	FA	-0.0631759	0.130852	0.973517			peakneg4062	SM 34:2	SM	0.0694111	0.1018	0.901177			peakneg291	FA 10:3	FA	0.0618396	0.155951	0.989944			peakpos11823	TAG 52:7	TAG	-0.0545407	0.195936	0.997274			peakpos14294	TAG 58:3	TAG	-0.0671098	0.0670974	0.595103			peakneg3846	SM 32:0	SM	-0.0711535	0.176442	0.981747
peakneg3264	Cer 40:2	Cer	0.0643139	0.132381	0.973517			peakpos12892	TAG 54:3	TAG	0.0635433	0.104363	0.901177			peakneg3892	PE 36:3	PE	0.0571108	0.166129	0.989944			peakpos12484	TAG 53:3	TAG	-0.0539405	0.204488	0.997274			peakneg1580	FA 24:1	FA	-0.0668718	0.0686657	0.595103			peakpos2069	CAR 10:1	CAR	0.0714807	0.182311	0.981747
peakneg5070	SM 42:3	SM	0.0547915	0.137917	0.973517			peakneg5675	PC_O 46:7	PC_O	0.0686169	0.107527	0.901177			peakneg5209	PC_O 40:3	PC_O	0.0640109	0.167385	0.989944			peakneg5292	PC 40:5	PC	-0.0561114	0.207021	0.997274			peakneg4124	PE 38:4	PE	-0.0626151	0.0734175	0.618844			peakneg2900	LPC 22:6	LPC	0.0648982	0.185135	0.981747
peakneg4062	SM 34:2	SM	0.0630654	0.138316	0.973517			peakneg4069	PE_P 39:6	PE_P	0.0632374	0.113618	0.901177			peakpos10926	TAG 49:0	TAG	-0.0600418	0.17053	0.989944			peakneg4215	PC_P 32:0	PC_P	0.0515419	0.210549	0.997274			peakneg4101	PE 38:5	PE	-0.0625337	0.0748054	0.618844			peakneg4319	SM 36:2	SM	-0.0686974	0.188626	0.981747
peakneg3285	DAG 36:1	DAG	-0.0627108	0.13932	0.973517			peakneg1699	FA 26:4	FA	0.0707077	0.114583	0.901177			peakneg3053	Cer 38:1	Cer	-0.0637005	0.171051	0.989944			peakneg1533	FA 24:3	FA	0.0598461	0.211752	0.997274			peakneg1737	FA 26:1	FA	-0.0696479	0.077867	0.620643			peakneg5503	PC_P 44:7	PC_P	0.0689607	0.188782	0.981747
peakneg4448	SM 37:2	SM	0.0651313	0.140363	0.973517			peakneg3994	PE_P 38:4	PE_P	0.0568862	0.127726	0.901177			peakneg391	FA 12:0	FA	0.0575315	0.176494	0.989944			peakneg5503	PC_P 44:7	PC_P	0.0567816	0.211813	0.997274			peakneg4835	PC_P 37:1	PC_P	-0.0647319	0.0784329	0.620643			peakneg5302	SM 44:4	SM	-0.0683516	0.192548	0.981747
peakpos2688	CAR 14:2	CAR	-0.0574999	0.14187	0.973517			peakneg5127	PC 38:1	PC	0.065227	0.136126	0.901177			peakneg3935	PE 36:1	PE	0.0551126	0.178433	0.989944			peakneg4687	PC_P 36:2	PC_P	0.0577686	0.214686	0.997274			peakpos2688	CAR 14:2	CAR	0.0616856	0.0829903	0.642733			peakpos3375	CAR 18:2	CAR	0.0687281	0.194562	0.981747
peakneg2927	LPC 22:4	LPC	-0.0590114	0.142168	0.973517			peakneg291	FA 10:3	FA	0.058018	0.136591	0.901177			peakneg5524	PC_P 44:5	PC_P	0.0599654	0.178455	0.989944			peakpos11964	TAG 52:5	TAG	-0.0532248	0.216844	0.997274			peakneg5675	PC_O 46:7	PC_O	-0.0650305	0.0881625	0.643994			peakneg4079	PE 38:6	PE	0.0669785	0.198563	0.981747
peakpos2767	CAR 14:0	CAR	-0.0589733	0.142681	0.973517			peakneg2339	LPE 20:3	LPE	0.0588766	0.138997	0.901177			peakneg5191	PC_O 40:4	PC_O	0.0767034	0.181375	0.989944			peakpos13980	TAG 58:10	TAG	-0.0526427	0.218754	0.997274			peakneg2822	LPC 20:1	LPC	-0.0609517	0.0902398	0.643994			peakneg3534	SM 30:1	SM	-0.0730413	0.199157	0.981747
peakneg4339	PE 40:6	PE	-0.0577405	0.144092	0.973517			peakneg4172	PE_P 40:7	PE_P	0.0552642	0.139712	0.901177			peakpos3419	CAR 18:1	CAR	0.0534904	0.193582	0.989944			peakpos2767	CAR 14:0	CAR	0.0540961	0.220002	0.997274			peakneg3762	PE_P 36:2	PE_P	-0.0572631	0.0905973	0.643994			peakneg5336	PC 40:2	PC	-0.0707572	0.204986	0.981747
peakpos12892	TAG 54:3	TAG	0.0564326	0.14546	0.973517			peakneg4707	PC_P 36:1	PC_P	0.0636506	0.140788	0.901177			peakneg3666	Cer 43:3	Cer	0.0630707	0.198087	0.989944			peakneg437	FA 13:1	FA	0.0567018	0.220228	0.997274			peakneg1488	FA 23:0	FA	-0.065812	0.0906472	0.643994			peakneg4047	SM 34:3	SM	-0.0797102	0.206653	0.981747
peakneg4304	SM 36:3	SM	0.0587215	0.145497	0.973517			peakneg1533	FA 24:3	FA	0.0639804	0.143463	0.901177			peakneg5173	PC_O 40:5	PC_O	0.0588754	0.200042	0.989944			peakpos10660	TAG 49:4	TAG	-0.0511202	0.222294	0.997274			peakneg4783	PC_P 37:4	PC_P	0.0599663	0.0919991	0.643994			peakneg3239	DAG 36:5	DAG	0.0654769	0.208283	0.981747
peakneg4476	PC_O 34:1	PC_O	0.058589	0.150905	0.973517			peakneg4669	PE_P 44:8	PE_P	0.0613348	0.14445	0.901177			peakneg4012	PE 37:4	PE	0.054846	0.203139	0.989944			peakpos11639	TAG 51:3	TAG	-0.0518473	0.222805	0.997274			peakneg4588	SM 38:2	SM	-0.061391	0.0986856	0.677765			peakpos2041	CAR 10:2	CAR	0.0652688	0.209914	0.981747
peakneg4333	SM 36:1	SM	0.0567852	0.169552	0.973517			peakneg4501	PC_O 34:0	PC_O	0.0587819	0.145436	0.901177			peakneg4172	PE_P 40:7	PE_P	0.0525889	0.212074	0.989944			peakpos11522	TAG 51:5	TAG	-0.0517889	0.225041	0.997274			peakneg4014	PE_P 38:3	PE_P	-0.0549444	0.108549	0.720596			peakpos13980	TAG 58:10	TAG	0.0667542	0.211512	0.981747
peakpos7122	CE 20:4	CE	-0.0531461	0.170198	0.973517			peakpos13459	TAG 56:7	TAG	0.0574286	0.147347	0.901177			peakpos5917	LPC_O 26:1	LPC_O	0.0551228	0.214374	0.989944			peakneg4593	PC 34:2	PC	0.0532949	0.225562	0.997274			peakneg5207	PC 39:3	PC	0.0577358	0.108881	0.720596			peakneg4835	PC_P 37:1	PC_P	0.0625806	0.214063	0.981747
peakneg4323	PC 32:2	PC	-0.0550449	0.171295	0.973517			peakneg305	FA 10:1	FA	0.0798346	0.153536	0.901177			peakneg5093	SM 42:2	SM	-0.0510961	0.21981	0.989944			peakpos5917	LPC_O 26:1	LPC_O	-0.0523733	0.228124	0.997274			peakneg4581	PC_P 35:2	PC_P	0.0649331	0.116298	0.755939			peakpos7158	CE 20:3	CE	-0.0653606	0.21855	0.981747
peakneg5034	SM 42:5	SM	0.055914	0.171349	0.973517			peakneg4380	PE 40:4	PE	0.0572508	0.153962	0.901177			peakpos2688	CAR 14:2	CAR	0.0531367	0.223981	0.989944			peakneg3994	PE_P 38:4	PE_P	-0.0497141	0.230116	0.997274			peakneg4333	SM 36:1	SM	-0.0578036	0.118639	0.757624			peakpos11828	TAG 51:0	TAG	-0.0630695	0.221477	0.981747
peakneg2747	Cer 34:2	Cer	0.0574815	0.171671	0.973517			peakpos14078	TAG 58:8	TAG	0.0550338	0.154124	0.901177			peakpos10107	TAG 48:5	TAG	-0.0510651	0.22484	0.989944			peakpos4442	LPC_P 18:1	LPC_P	-0.0482816	0.238947	0.997274			peakneg5363	PC_P 42:5	PC_P	0.0526978	0.134433	0.787591			peakneg4077	SM 34:1	SM	-0.0681831	0.223799	0.981747
peakpos6622	CE 18:3	CE	-0.052283	0.174187	0.973517			peakneg1580	FA 24:1	FA	0.0572946	0.15544	0.901177			peakneg4141	PE 38:3	PE	0.0508613	0.225998	0.989944			peakpos10236	TAG 48:3	TAG	-0.0487808	0.239958	0.997274			peakpos13549	TAG 56:5	TAG	-0.0560918	0.135506	0.787591			peakneg5127	PC 38:1	PC	0.0751911	0.225144	0.981747
peakneg1737	FA 26:1	FA	-0.0591583	0.175538	0.973517			peakneg5049	SM 42:4	SM	0.0541702	0.158729	0.901177			peakneg4724	PC_O 36:1	PC_O	0.0567239	0.227119	0.989944			peakneg4380	PE 40:4	PE	-0.050567	0.250017	0.997274			peakneg1723	FA 26:2	FA	-0.0595071	0.136216	0.787591			peakneg4707	PC_P 36:1	PC_P	-0.0687273	0.225869	0.981747
peakpos2229	CAR 11:1	CAR	-0.0536115	0.176786	0.973517			peakpos14294	TAG 58:3	TAG	0.0572106	0.160315	0.901177			peakneg5400	PC_O 42:3	PC_O	0.0549196	0.237409	0.989944			peakneg4783	PC_P 37:4	PC_P	0.0500114	0.250795	0.997274			peakneg1472	FA 23:1	FA	-0.0545829	0.136324	0.787591			peakneg2747	Cer 34:2	Cer	-0.0655965	0.237431	0.981747
peakpos7158	CE 20:3	CE	-0.054953	0.177365	0.973517			peakneg4474	PE_P 42:5	PE_P	0.055056	0.163887	0.901177			peakpos8733	TAG 44:0	TAG	-0.049008	0.238163	0.989944			peakneg5363	PC_P 42:5	PC_P	0.0483677	0.256019	0.997274			peakneg4958	PC 37:2	PC	0.0587346	0.138557	0.787591			peakneg5386	PC_O 42:4	PC_O	-0.0667133	0.237494	0.981747
peakneg4360	PE 40:5	PE	-0.0519299	0.179849	0.973517			peakneg3953	PE_P 38:6	PE_P	0.0513415	0.165501	0.901177			peakneg1661	FA 25:0	FA	0.0554803	0.238226	0.989944			peakneg4189	PC_P 32:1	PC_P	0.0482808	0.259019	0.997274			peakpos2417	CAR 12:0	CAR	0.0520637	0.140427	0.787591			peakneg391	FA 12:0	FA	0.0603986	0.238817	0.981747
peakneg4939	PC_O 38:3	PC_O	-0.0532645	0.182791	0.973517			peakpos4442	LPC_P 18:1	LPC_P	0.0519855	0.168932	0.901177			peakpos7549	CE 22:6	CE	0.0499766	0.246291	0.989944			peakpos12743	TAG 54:6	TAG	-0.0487745	0.260332	0.997274			peakpos12892	TAG 54:3	TAG	-0.0511195	0.144176	0.787591			peakneg4783	PC_P 37:4	PC_P	0.0600176	0.246879	0.981747
peakneg3994	PE_P 38:4	PE_P	0.0502617	0.18296	0.973517			peakneg4872	PC 36:0	PC	0.0813742	0.170991	0.901177			peakneg5386	PC_O 42:4	PC_O	0.0549935	0.252681	0.989944			peakpos12841	TAG 54:4	TAG	-0.0475031	0.262105	0.997274			peakneg5292	PC 40:5	PC	-0.0533465	0.145097	0.787591			peakpos10926	TAG 49:0	TAG	-0.0575838	0.247846	0.981747
peakneg3071	DAG 34:1	DAG	-0.053496	0.183222	0.973517			peakneg4151	PE_P 40:8	PE_P	0.0517594	0.172877	0.901177			peakneg1737	FA 26:1	FA	0.055742	0.255085	0.989944			peakneg3531	Cer 42:3	Cer	-0.049875	0.264918	0.997274			peakneg3647	PE 34:1	PE	-0.0496321	0.146094	0.787591			peakneg4494	PC 33:0	PC	-0.0597377	0.248225	0.981747
peakneg163	FA 8:0	FA	0.0639019	0.184026	0.973517			peakneg5285	SM 44:5	SM	0.0534421	0.173044	0.901177			peakpos8043	TAG 42:0	TAG	-0.0461506	0.255238	0.989944			peakneg4079	PE 38:6	PE	0.0475476	0.270052	0.997274			peakpos2099	CAR 10:0	CAR	0.0518012	0.146526	0.787591			peakneg4811	PC 36:3	PC	-0.0582351	0.251192	0.981747
peakneg5322	PC 40:3	PC	-0.0649026	0.184411	0.973517			peakneg3666	Cer 43:3	Cer	0.0597394	0.174648	0.901177			peakneg5323	PC 40:3	PC	0.0550893	0.256706	0.989944			peakneg3680	PE_P 36:5	PE_P	-0.0474833	0.27006	0.997274			peakneg5187	PC 39:4	PC	0.054382	0.147132	0.787591			peakpos14026	TAG 58:9	TAG	0.0587589	0.262446	0.981747
peakneg3706	PE_P 36:4	PE_P	0.0500147	0.188566	0.973517			peakneg3836	PE_P 37:5	PE_P	0.0579159	0.176443	0.901177			peakneg1541	FA 24:2	FA	0.0507038	0.257878	0.989944			peakneg5470	PC 42:4	PC	0.0490893	0.272004	0.997274			peakneg4632	PC_P 36:5	PC_P	-0.0485444	0.150678	0.794882			peakneg5512	PC_O 44:7	PC_O	0.0559953	0.264686	0.981747
peakneg5331	SM 44:2	SM	0.0526029	0.18932	0.973517			peakneg4588	SM 38:2	SM	0.0554119	0.176923	0.901177			peakneg1722	FA 26:2	FA	0.0534402	0.257885	0.989944			peakneg5675	PC_O 46:7	PC_O	-0.0510059	0.274853	0.997274			peakpos7586	CE 22:5	CE	-0.0519947	0.158491	0.811554			peakpos4494	LPC_O 18:0	LPC_O	-0.0578172	0.265668	0.981747
peakneg4474	PE_P 42:5	PE_P	0.0523008	0.191724	0.973517			peakpos14026	TAG 58:9	TAG	0.0521896	0.179401	0.901177			peakneg5546	PC_O 44:4	PC_O	0.0526964	0.266622	0.989944			peakpos11003	TAG 50:6	TAG	-0.045787	0.276451	0.997274			peakneg3952	PE_P 38:6	PE_P	-0.0495205	0.159675	0.811554			peakneg4920	PC_O 38:4	PC_O	-0.055673	0.27059	0.981747
peakneg4821	SM 40:2	SM	0.0658099	0.192738	0.973517			peakneg4477	PC_P 34:0	PC_P	0.0559039	0.180409	0.901177			peakneg4187	PE_P 40:6	PE_P	0.047107	0.267772	0.989944			peakneg3706	PE_P 36:4	PE_P	-0.0451713	0.278536	0.997274			peakneg5040	PC 38:5	PC	-0.0563265	0.160527	0.811554			peakneg2927	LPC 22:4	LPC	-0.05737	0.270767	0.981747
peakpos11314	TAG 50:1	TAG	-0.050139	0.198908	0.973517			peakneg3993	PE_P 38:4	PE_P	0.0497449	0.182462	0.901177			peakpos2417	CAR 12:0	CAR	0.0481091	0.269463	0.989944			peakpos13459	TAG 56:7	TAG	-0.0468229	0.281077	0.997274			peakneg4476	PC_O 34:1	PC_O	-0.0512368	0.163732	0.816418			peakneg5106	PC 38:2	PC	-0.0564421	0.271643	0.981747
peakneg4239	PE_P 40:4	PE_P	0.0492595	0.200545	0.973517			peakneg2200	LPE 18:2	LPE	0.0506157	0.185891	0.901177			peakneg5049	SM 42:4	SM	-0.047069	0.27235	0.989944			peakneg3824	PE_P 37:6	PE_P	0.0478719	0.283086	0.997274			peakneg4724	PC_O 36:1	PC_O	-0.0525498	0.166117	0.817116			peakneg5292	PC 40:5	PC	-0.057529	0.277559	0.981747
peakneg2795	LPC 20:4	LPC	-0.0514224	0.201532	0.973517			peakneg4244	PC_O 32:0	PC_O	0.0505332	0.190126	0.901177			peakneg3402	Cer 41:1	Cer	-0.0500399	0.276795	0.989944			peakpos13012	TAG 55:8	TAG	-0.0451334	0.287163	0.997274			peakneg2206	LPE 18:1	LPE	-0.0470269	0.16877	0.819095			peakpos13775	TAG 57:7	TAG	0.0581896	0.279427	0.981747
peakneg3625	PE 34:2	PE	-0.0469015	0.203262	0.973517			peakneg2026	LPE 16:1	LPE	0.0528765	0.196151	0.901177			peakneg1580	FA 24:1	FA	0.0490808	0.277411	0.989944			peakpos12323	TAG 53:6	TAG	-0.044557	0.289234	0.997274			peakneg372	FA 12:3	FA	-0.0478538	0.171813	0.822893			peakneg4849	PC 36:1	PC	-0.0529061	0.284541	0.981747
peakneg2900	LPC 22:6	LPC	-0.0474174	0.206224	0.974877			peakpos13980	TAG 58:10	TAG	0.0500466	0.196835	0.901177			peakneg4669	PE_P 44:8	PE_P	0.051058	0.277893	0.989944			peakpos10723	TAG 49:3	TAG	-0.0441841	0.289679	0.997274			peakneg3285	DAG 36:1	DAG	0.0518411	0.180027	0.831045			peakneg2744	LPC 19:1	LPC	-0.0582499	0.285275	0.981747
peakneg305	FA 10:1	FA	0.0681193	0.213994	0.995544			peakneg4187	PE_P 40:6	PE_P	0.0487251	0.199786	0.901177			peakneg4457	PC_P 34:1	PC_P	0.0515846	0.278844	0.989944			peakneg391	FA 12:0	FA	0.0440464	0.290922	0.997274			peakneg4062	SM 34:2	SM	-0.051185	0.180745	0.831045			peakneg1488	FA 23:0	FA	-0.059585	0.287817	0.981747
peakneg4698	SM 39:2	SM	0.0541656	0.216313	0.995544			peakneg4359	PE 40:5	PE	0.0505492	0.200411	0.901177			peakneg3824	PE_P 37:6	PE_P	0.0481575	0.28918	0.989944			peakneg4359	PE 40:5	PE	-0.0452273	0.292009	0.997274			peakneg5546	PC_O 44:4	PC_O	-0.05065	0.181543	0.831045			peakneg4797	PC 36:4	PC	-0.0550575	0.288875	0.981747
peakneg5187	PC 39:4	PC	-0.0504769	0.218801	0.995544			peakneg4319	SM 36:2	SM	0.0507943	0.201675	0.901177			peakneg5385	PC_P 42:3	PC_P	0.0460147	0.293173	0.989944			peakneg5173	PC_O 40:5	PC_O	0.0467012	0.300255	0.997274			peakpos6657	CE 18:2	CE	-0.0619053	0.184181	0.831045			peakneg437	FA 13:1	FA	0.057134	0.291622	0.981747
peakneg3974	PE_P 38:5	PE_P	0.0453113	0.223665	0.999064			peakneg4476	PC_O 34:1	PC_O	0.0520836	0.201799	0.901177			peakneg1699	FA 26:4	FA	0.0522172	0.298244	0.989944			peakpos2688	CAR 14:2	CAR	0.0441507	0.304969	0.997274			peakneg2319	LPE 20:5	LPE	-0.0466805	0.18493	0.831045			peakneg5307	PC 40:4	PC	-0.0574617	0.294496	0.981747
peakneg3543	Cer 42:2	Cer	0.0479068	0.227345	0.999064			peakneg4960	PC_O 38:2	PC_O	0.0513912	0.205193	0.901177			peakneg3953	PE_P 38:6	PE_P	0.0430333	0.304029	0.989944			peakneg4439	PC_P 34:2	PC_P	0.0486064	0.305777	0.997274			peakneg3687	Cer 43:2	Cer	-0.0525115	0.187779	0.833555			peakpos11690	TAG 51:2	TAG	-0.0543443	0.294599	0.981747
peakneg3852	PE 36:5	PE	-0.0463771	0.232468	0.999064			peakpos13012	TAG 55:8	TAG	0.0490089	0.205585	0.901177			peakneg4359	PE 40:5	PE	0.0449929	0.305045	0.989944			peakpos9264	TAG 46:4	TAG	-0.0413275	0.313413	0.997274			peakneg3935	PE 36:1	PE	-0.043434	0.191829	0.841274			peakpos2561	CAR 13:1	CAR	0.0540548	0.310317	0.981747
peakneg4783	PC_P 37:4	PC_P	-0.0466934	0.236693	0.999064			peakneg4798	PC_O 37:4	PC_O	-0.0506671	0.210381	0.901177			peakneg3762	PE_P 36:2	PE_P	0.0425332	0.306802	0.989944			peakpos13500	TAG 56:6	TAG	-0.0455696	0.31407	0.997274			peakneg4667	PC 35:4	PC	0.0452051	0.199421	0.847244			peakneg4438	PE_P 42:7	PE_P	0.0555149	0.311293	0.981747
peakpos11253	TAG 50:2	TAG	-0.0466249	0.245591	0.999064			peakneg2319	LPE 20:5	LPE	0.0481516	0.214886	0.901177			peakneg2895	Cer 36:1	Cer	-0.0482905	0.307995	0.989944			peakpos11134	TAG 50:4	TAG	-0.0428399	0.318107	0.997274			peakneg3463	PE_P 34:2	PE_P	-0.0439298	0.199545	0.847244			peakpos14078	TAG 58:8	TAG	0.0510377	0.312289	0.981747
peakneg5161	PC_P 40:5	PC_P	-0.0461799	0.245817	0.999064			peakneg4472	PC 33:1	PC	0.0498552	0.215304	0.901177			peakneg5470	PC 42:4	PC	0.0466617	0.308186	0.989944			peakpos5562	LPC_O 24:0	LPC_O	-0.0442381	0.324115	0.997274			peakneg4323	PC 32:2	PC	0.0470523	0.200173	0.847244			peakneg1860	FA 28:4	FA	-0.0557301	0.312793	0.981747
peakneg3953	PE_P 38:6	PE_P	0.0435301	0.246446	0.999064			peakneg1173	FA 20:5	FA	0.0485589	0.21763	0.901177			peakpos10171	TAG 48:4	TAG	-0.0426497	0.30904	0.989944			peakneg3666	Cer 43:3	Cer	-0.0475434	0.326512	0.997274			peakneg5416	PC_O 42:2	PC_O	-0.050138	0.202685	0.848017			peakneg5660	PC_O 46:8	PC_O	0.0518015	0.313704	0.981747
peakpos10371	TAG 48:1	TAG	-0.0435078	0.251554	0.999064			peakpos13066	TAG 55:7	TAG	0.0483747	0.217867	0.901177			peakneg4077	SM 34:1	SM	-0.0472749	0.311574	0.989944			peakpos12792	TAG 54:5	TAG	-0.0428644	0.327657	0.997274			peakneg2747	Cer 34:2	Cer	-0.0482305	0.209298	0.853965			peakneg3609	PE_P 35:2	PE_P	-0.0589738	0.315499	0.981747
peakpos1999	CAR 10:3	CAR	0.0443703	0.253892	0.999064			peakneg4181	SM 35:2	SM	0.052374	0.223892	0.915622			peakneg3974	PE_P 38:5	PE_P	0.0416397	0.319113	0.989944			peakpos13594	TAG 56:4	TAG	-0.043528	0.330138	0.997274			peakneg3252	Cer 40:3	Cer	-0.0538183	0.215025	0.853965			peakneg4014	PE_P 38:3	PE_P	-0.0506215	0.319866	0.981747
peakneg2822	LPC 20:1	LPC	0.0454003	0.255641	0.999064			peakpos13342	TAG 56:9	TAG	0.0473235	0.22639	0.915622			peakneg4047	SM 34:3	SM	0.0503666	0.332228	0.989944			peakneg4685	PE_P 44:7	PE_P	-0.0420519	0.331926	0.997274			peakneg5218	SM 43:2	SM	-0.0471347	0.219322	0.853965			peakpos11253	TAG 50:2	TAG	-0.0507747	0.327641	0.981747
peakneg4081	PC 30:1	PC	-0.0430921	0.259503	0.999064			peakneg2811	LPC 20:2	LPC	0.0480618	0.233019	0.926283			peakpos2561	CAR 13:1	CAR	0.0448587	0.334361	0.989944			peakpos10926	TAG 49:0	TAG	-0.0414783	0.332513	0.997274			peakneg4141	PE 38:3	PE	-0.0412081	0.230135	0.853965			peakpos11639	TAG 51:3	TAG	-0.050529	0.327659	0.981747
peakneg4244	PC_O 32:0	PC_O	0.0428346	0.26834	0.999064			peakpos13728	TAG 57:8	TAG	0.0465846	0.237414	0.926283			peakneg5547	PC_P 44:3	PC_P	0.0436933	0.338538	0.989944			peakpos12892	TAG 54:3	TAG	-0.0412085	0.334005	0.997274			peakneg4187	PE_P 40:6	PE_P	-0.0413889	0.230845	0.853965			peakneg4244	PC_O 32:0	PC_O	-0.0504336	0.330727	0.981747
peakneg5675	PC_O 46:7	PC_O	0.0468021	0.270608	0.999064			peakneg5302	SM 44:4	SM	0.0451374	0.237711	0.926283			peakpos12955	TAG 54:2	TAG	0.0405439	0.34482	0.989944			peakpos13066	TAG 55:7	TAG	-0.0415883	0.334301	0.997274			peakneg5302	SM 44:4	SM	-0.0415388	0.23251	0.853965			peakneg4476	PC_O 34:1	PC_O	-0.0550327	0.333749	0.981747
peakneg3840	Cer 44:2	Cer	0.045693	0.272949	0.999064			peakneg2039	LPE 16:0	LPE	0.0460914	0.239205	0.926283			peakneg5218	SM 43:2	SM	0.0440562	0.346627	0.989944			peakneg4141	PE 38:3	PE	-0.0396698	0.336172	0.997274			peakneg2429	LPC 14:0	LPC	0.042673	0.233692	0.853965			peakneg5145	PC_O 40:7	PC_O	0.0479327	0.334045	0.981747
peakneg3495	PE_P 34:1	PE_P	0.0410878	0.274991	0.999064			peakneg5070	SM 42:3	SM	0.0416468	0.255909	0.926557			peakneg3839	Cer 44:2	Cer	0.0483908	0.348078	0.989944			peakneg4069	PE_P 39:6	PE_P	0.0417766	0.342943	0.997274			peakneg5512	PC_O 44:7	PC_O	-0.0418616	0.233728	0.853965			peakneg3706	PE_P 36:4	PE_P	-0.0479625	0.336906	0.981747
peakpos11389	TAG 50:0	TAG	-0.0424744	0.281998	0.999064			peakneg372	FA 12:3	FA	0.0442313	0.256925	0.926557			peakneg4244	PC_O 32:0	PC_O	-0.0404013	0.349135	0.989944			peakneg2174	LPE 18:3	LPE	-0.0381262	0.343034	0.997274			peakneg4707	PC_P 36:1	PC_P	-0.0458495	0.237487	0.853965			peakpos10860	TAG 49:1	TAG	-0.047919	0.344167	0.981747
peakneg5207	PC 39:3	PC	-0.0429055	0.282365	0.999064			peakpos3419	CAR 18:1	CAR	0.0408961	0.268807	0.926557			peakpos8679	TAG 44:1	TAG	-0.0385731	0.351393	0.989944			peakpos14026	TAG 58:9	TAG	-0.0402629	0.346675	0.997274			peakneg5093	SM 42:2	SM	-0.0396319	0.239184	0.853965			peakneg4721	PC 35:1	PC	-0.0488287	0.34681	0.981747
peakneg437	FA 13:1	FA	-0.0449388	0.282511	0.999064			peakpos11389	TAG 50:0	TAG	-0.0433476	0.272029	0.926557			peakneg3944	SM 33:2	SM	0.0456583	0.352406	0.989944			peakneg2319	LPE 20:5	LPE	-0.0399796	0.346925	0.997274			peakpos13342	TAG 56:9	TAG	-0.0415252	0.241166	0.853965			peakneg4292	SM 36:4	SM	-0.0504274	0.349573	0.981747
peakneg5093	SM 42:2	SM	0.0399536	0.284395	0.999064			peakneg2333	LPE 20:4	LPE	0.0428209	0.274478	0.926557			peakpos12125	TAG 52:2	TAG	0.0418564	0.352593	0.989944			peakneg5055	PC 38:4	PC	0.0400938	0.347029	0.997274			peakpos4494	LPC_O 18:0	LPC_O	-0.0406959	0.243414	0.853965			peakneg5547	PC_P 44:3	PC_P	-0.0503712	0.350302	0.981747
peakneg5174	PC_O 40:5	PC_O	0.0422625	0.286111	0.999064			peakpos12743	TAG 54:6	TAG	0.0425369	0.281071	0.926557			peakpos3064	CAR 16:2	CAR	0.038465	0.352685	0.989944			peakpos12022	TAG 52:4	TAG	-0.0402518	0.348044	0.997274			peakneg1173	FA 20:5	FA	-0.0420157	0.244601	0.853965			peakneg3952	PE_P 38:6	PE_P	0.0483655	0.350361	0.981747
peakneg3276	Cer 40:1	Cer	0.0418792	0.288196	0.999064			peakpos12792	TAG 54:5	TAG	0.0430021	0.282797	0.926557			peakneg4448	SM 37:2	SM	-0.0453342	0.360927	0.989944			peakneg3687	Cer 43:2	Cer	-0.0447723	0.348774	0.997274			peakneg4872	PC 36:0	PC	-0.062756	0.248691	0.853965			peakneg5209	PC_O 40:3	PC_O	-0.0517634	0.350972	0.981747
peakneg4417	PC_P 34:3	PC_P	0.0441067	0.289828	0.999064			peakneg2635	LPC 17:0	LPC	0.044387	0.290968	0.926557			peakpos7470	TAG 40:1	TAG	-0.0372655	0.361203	0.989944			peakpos2561	CAR 13:1	CAR	0.0427496	0.349797	0.997274			peakneg3953	PE_P 38:6	PE_P	-0.0389242	0.252565	0.853965			peakneg5400	PC_O 42:3	PC_O	-0.0504858	0.351456	0.981747
peakneg1488	FA 23:0	FA	-0.0446485	0.297571	0.999064			peakneg4888	PC_P 38:5	PC_P	0.0402728	0.291034	0.926557			peakpos7514	TAG 40:0	TAG	-0.0366395	0.365522	0.989944			peakneg4014	PE_P 38:3	PE_P	-0.0386567	0.350482	0.997274			peakneg4563	PC 34:4	PC	0.0401604	0.253603	0.853965			peakneg3685	Cer 43:2	Cer	0.0492987	0.353836	0.981747
peakpos14026	TAG 58:9	TAG	0.0402967	0.299979	0.999064			peakneg3824	PE_P 37:6	PE_P	0.0420683	0.295035	0.926557			peakneg2762	LPC 19:0	LPC	-0.042263	0.366199	0.989944			peakneg1723	FA 26:2	FA	0.0449522	0.355645	0.997274			peakneg3855	PE_P 37:4	PE_P	-0.0392564	0.253708	0.853965			peakneg4456	PC_O 34:2	PC_O	-0.0487848	0.35748	0.981747
peakneg4907	PC_P 38:4	PC_P	-0.0383192	0.303895	0.999064			peakpos13118	TAG 55:6	TAG	0.0419189	0.298023	0.926557			peakneg5040	PC 38:5	PC	0.0440155	0.369433	0.989944			peakpos2417	CAR 12:0	CAR	0.0394193	0.357257	0.997274			peakneg2200	LPE 18:2	LPE	-0.0391541	0.25884	0.853965			peakpos11389	TAG 50:0	TAG	-0.0477833	0.358765	0.981747
peakneg3402	Cer 41:1	Cer	0.0424795	0.303937	0.999064			peakneg5218	SM 43:2	SM	0.043158	0.303204	0.926557			peakneg4333	SM 36:1	SM	-0.0409234	0.373555	0.989944			peakneg3252	Cer 40:3	Cer	-0.0478498	0.358222	0.997274			peakneg2039	LPE 16:0	LPE	-0.0398451	0.265753	0.853965			peakpos10445	TAG 48:0	TAG	-0.0490534	0.359536	0.981747
peakpos2561	CAR 13:1	CAR	-0.043073	0.304076	0.999064			peakneg3685	Cer 43:2	Cer	0.0416474	0.305063	0.926557			peakpos11828	TAG 51:0	TAG	-0.0384132	0.378102	0.989944			peakneg4501	PC_O 34:0	PC_O	-0.0399308	0.359641	0.997274			peakneg3534	SM 30:1	SM	0.0425748	0.265882	0.853965			peakpos11314	TAG 50:1	TAG	-0.0461382	0.360393	0.981747
peakneg4501	PC_O 34:0	PC_O	0.0413055	0.308367	0.999064			peakpos7586	CE 22:5	CE	0.0418875	0.306494	0.926557			peakpos5531	LPC_O 24:1	LPC_O	0.0372924	0.380546	0.989944			peakneg3993	PE_P 38:4	PE_P	-0.0378813	0.359668	0.997274			peakpos3375	CAR 18:2	CAR	0.0405931	0.267338	0.853965			peakpos1999	CAR 10:3	CAR	-0.0461	0.366586	0.981747
peakpos10445	TAG 48:0	TAG	-0.0418127	0.314048	0.999064			peakneg4724	PC_O 36:1	PC_O	0.0427993	0.309102	0.926557			peakneg2900	LPC 22:6	LPC	0.036523	0.381968	0.989944			peakneg4151	PE_P 40:8	PE_P	0.0379319	0.363459	0.997274			peakneg1541	FA 24:2	FA	-0.0401042	0.269481	0.853965			peakneg4172	PE_P 40:7	PE_P	0.0463076	0.371364	0.981747
peakneg4151	PE_P 40:8	PE_P	0.0380816	0.315685	0.999064			peakpos12080	TAG 52:3	TAG	0.0399387	0.311462	0.926557			peakneg3952	PE_P 38:6	PE_P	0.0374767	0.385382	0.989944			peakpos13775	TAG 57:7	TAG	-0.0397967	0.365055	0.997274			peakneg437	FA 13:1	FA	0.0414681	0.274658	0.853965			peakpos11200	TAG 50:3	TAG	-0.046816	0.372657	0.981747
peakneg1516	FA 24:4	FA	-0.0418248	0.317587	0.999064			peakneg4417	PC_P 34:3	PC_P	0.0421096	0.314126	0.926557			peakpos9505	TAG 46:0	TAG	-0.0364109	0.386191	0.989944			peakpos13549	TAG 56:5	TAG	-0.041513	0.365151	0.997274			peakneg2333	LPE 20:4	LPE	-0.0386982	0.275144	0.853965			peakneg4339	PE 40:6	PE	0.0457621	0.373472	0.981747
peakneg4669	PE_P 44:8	PE_P	0.0419793	0.317858	0.999064			peakpos12125	TAG 52:2	TAG	0.0408401	0.315155	0.926557			peakneg1173	FA 20:5	FA	0.0385543	0.387123	0.989944			peakpos13174	TAG 55:5	TAG	-0.0398485	0.365564	0.997274			peakneg2174	LPE 18:3	LPE	-0.0361162	0.27654	0.853965			peakneg4359	PE 40:5	PE	-0.0461424	0.37415	0.981747
peakpos7549	CE 22:6	CE	-0.0375793	0.326288	0.999064			peakneg4141	PE 38:3	PE	0.0378251	0.316251	0.926557			peakneg3993	PE_P 38:4	PE_P	0.0362637	0.391998	0.989944			peakneg4477	PC_P 34:0	PC_P	0.04167	0.366412	0.997274			peakneg378	FA 12:2	FA	0.0362567	0.280841	0.853965			peakpos12080	TAG 52:3	TAG	-0.0450288	0.376785	0.981747
peakpos2726	CAR 14:1	CAR	-0.0377322	0.330157	0.999064			peakneg3687	Cer 43:2	Cer	0.0433276	0.324615	0.926557			peakneg3966	SM 33:1	SM	-0.0396997	0.394058	0.989944			peakpos13728	TAG 57:8	TAG	-0.0385487	0.372942	0.997274			peakneg5450	PC 42:6	PC	0.0381185	0.281026	0.853965			peakneg5323	PC 40:3	PC	-0.0483169	0.377678	0.981747
peakneg4380	PE 40:4	PE	0.0387617	0.33485	0.999064			peakpos13775	TAG 57:7	TAG	0.039397	0.326299	0.926557			peakneg4501	PC_O 34:0	PC_O	-0.037819	0.394413	0.989944			peakneg2811	LPC 20:2	LPC	-0.0383794	0.382971	0.997274			peakpos4465	LPC_O 18:1	LPC_O	-0.0385037	0.282142	0.853965			peakneg3819	SM 32:2	SM	-0.0521523	0.37876	0.981747
peakpos11828	TAG 51:0	TAG	-0.036808	0.343228	0.999064			peakneg4574	SM 38:3	SM	0.0393209	0.327258	0.926557			peakneg4588	SM 38:2	SM	-0.0387898	0.401332	0.989944			peakpos9794	TAG 47:3	TAG	-0.0356678	0.383445	0.997274			peakneg3666	Cer 43:3	Cer	-0.0428325	0.286553	0.853965			peakpos3441	CAR 18:0	CAR	-0.0449433	0.381177	0.981747
peakneg4715	SM 39:1	SM	0.0410517	0.343627	0.999064			peakneg2428	LPE 22:5	LPE	0.0391659	0.327532	0.926557			peakneg5189	PC_P 40:3	PC_P	0.0363441	0.403972	0.989944			peakneg5093	SM 42:2	SM	-0.0350555	0.391348	0.997274			peakneg4669	PE_P 44:8	PE_P	-0.0398003	0.287914	0.853965			peakneg2886	Cer 36:2	Cer	-0.0495183	0.383202	0.981747
peakneg4623	PC 34:0	PC	0.0363105	0.346894	0.999064			peakpos13500	TAG 56:6	TAG	0.0404608	0.328492	0.926557			peakpos3098	CAR 16:0	CAR	0.0350767	0.404924	0.989944			peakneg5410	PC 42:9	PC	-0.0382191	0.394717	0.997274			peakneg2339	LPE 20:3	LPE	-0.0384383	0.289568	0.853965			peakneg5502	PC_O 44:8	PC_O	0.0455062	0.385414	0.981747
peakneg3680	PE_P 36:5	PE_P	0.0369979	0.347014	0.999064			peakneg4200	SM 35:1	SM	0.0382434	0.330739	0.926557			peakneg4849	PC 36:1	PC	0.0361622	0.404965	0.989944			peakneg1652	FA 25:1	FA	0.0385939	0.39567	0.997274			peakneg4417	PC_P 34:3	PC_P	-0.039882	0.289955	0.853965			peakneg4454	PC 33:2	PC	-0.0473364	0.385464	0.981747
peakpos3064	CAR 16:2	CAR	-0.0347362	0.3482	0.999064			peakneg1472	FA 23:1	FA	0.039302	0.330887	0.926557			peakpos2099	CAR 10:0	CAR	0.0364058	0.409895	0.989944			peakneg2515	LPC 15:0	LPC	-0.0377616	0.399682	0.997274			peakpos12955	TAG 54:2	TAG	-0.0368062	0.291436	0.853965			peakneg2680	LPC 18:1	LPC	-0.0441992	0.387372	0.981747
peakpos14294	TAG 58:3	TAG	0.0382611	0.34867	0.999064			peakneg5363	PC_P 42:5	PC_P	-0.0374114	0.332316	0.926557			peakneg3714	Cer 43:1	Cer	-0.0355863	0.411534	0.989944			peakneg2660	LPC 18:3	LPC	-0.0355431	0.401554	0.997274			peakpos13980	TAG 58:10	TAG	-0.0369216	0.292552	0.853965			peakneg2811	LPC 20:2	LPC	-0.044428	0.397326	0.981747
peakneg4929	SM 41:3	SM	0.0419588	0.349365	0.999064			peakpos11639	TAG 51:3	TAG	0.0376917	0.33921	0.926557			peakneg4574	SM 38:3	SM	-0.0368171	0.411574	0.989944			peakpos9328	TAG 46:3	TAG	-0.0343167	0.4016	0.997274			peakneg4012	PE 37:4	PE	-0.0365067	0.295051	0.853965			peakpos13342	TAG 56:9	TAG	0.0445988	0.398209	0.981747
peakneg4172	PE_P 40:7	PE_P	0.0351349	0.349782	0.999064			peakneg3966	SM 33:1	SM	0.03987	0.341216	0.926557			peakneg3276	Cer 40:1	Cer	-0.0358181	0.411857	0.989944			peakneg4958	PC 37:2	PC	0.0401095	0.402292	0.997274			peakpos2561	CAR 13:1	CAR	0.039344	0.299043	0.853965			peakpos12125	TAG 52:2	TAG	-0.045097	0.401054	0.981747
peakpos14078	TAG 58:8	TAG	0.0359474	0.351289	0.999064			peakneg2206	LPE 18:1	LPE	0.0352405	0.348781	0.926557			peakneg3994	PE_P 38:4	PE_P	0.0340925	0.421036	0.989944			peakneg4821	SM 40:2	SM	0.0466975	0.403167	0.997274			peakneg4106	PC 30:0	PC	0.0357945	0.301548	0.853965			peakneg5410	PC 42:9	PC	-0.04518	0.401331	0.981747
peakneg2637	Cer 32:1	Cer	0.0394777	0.353024	0.999064			peakneg5502	PC_O 44:8	PC_O	0.0376371	0.350495	0.926557			peakneg2206	LPE 18:1	LPE	0.0338555	0.425539	0.989944			peakneg5189	PC_P 40:3	PC_P	0.0358013	0.403649	0.997274			peakneg1638	FA 25:3	FA	-0.0351439	0.3038	0.853965			peakneg1722	FA 26:2	FA	-0.0446409	0.402122	0.981747
peakneg1652	FA 25:1	FA	-0.0378657	0.357898	0.999064			peakneg4124	PE 38:4	PE	0.0358574	0.35062	0.926557			peakneg4835	PC_P 37:1	PC_P	-0.0357729	0.429095	0.989944			peakneg5174	PC_O 40:5	PC_O	0.0359314	0.409768	0.997274			peakneg1722	FA 26:2	FA	-0.0390354	0.304758	0.853965			peakneg2698	LPC 18:0	LPC	-0.0426885	0.402877	0.981747
peakneg3609	PE_P 35:2	PE_P	0.0380713	0.359623	0.999064			peakneg5034	SM 42:5	SM	0.0375679	0.356059	0.926557			peakneg5285	SM 44:5	SM	-0.034691	0.429562	0.989944			peakneg5459	PC 42:5	PC	0.0361295	0.415456	0.997274			peakpos13500	TAG 56:6	TAG	-0.0378213	0.310974	0.853965			peakneg4623	PC 34:0	PC	-0.0439414	0.407577	0.981747
peakneg4580	PC 34:3	PC	-0.0354914	0.36474	0.999064			peakneg5323	PC 40:3	PC	0.0398374	0.356237	0.926557			peakneg5513	PC_P 44:6	PC_P	0.0338518	0.434386	0.989944			peakpos10860	TAG 49:1	TAG	-0.0341412	0.415882	0.997274			peakneg5285	SM 44:5	SM	-0.0360549	0.312678	0.853965			peakpos9918	TAG 47:1	TAG	-0.0399718	0.409002	0.981747
peakpos4465	LPC_O 18:1	LPC_O	0.0357205	0.365412	0.999064			peakneg4563	PC 34:4	PC	-0.0358413	0.356758	0.926557			peakneg3566	Cer 42:1	Cer	-0.0338538	0.436435	0.989944			peakpos12192	TAG 52:1	TAG	0.0352967	0.416207	0.997274			peakneg2680	LPC 18:1	LPC	-0.0362196	0.313724	0.853965			peakneg4781	PC 36:5	PC	0.0435729	0.410582	0.981747
peakneg4797	PC 36:4	PC	-0.035462	0.366253	0.999064			peakneg2680	LPC 18:1	LPC	0.0366785	0.357091	0.926557			peakpos9446	TAG 46:1	TAG	-0.0324869	0.438387	0.989944			peakneg3276	Cer 40:1	Cer	-0.0350645	0.416406	0.997274			peakneg2787	LPC 20:5	LPC	-0.0353361	0.313953	0.853965			peakneg4333	SM 36:1	SM	-0.0460081	0.411096	0.981747
peakneg5190	PC_O 40:4	PC_O	-0.035281	0.367137	0.999064			peakneg4012	PE 37:4	PE	0.0350512	0.36256	0.926557			peakneg5512	PC_O 44:7	PC_O	0.0334411	0.438496	0.989944			peakneg2765	Cer 34:1	Cer	-0.0366985	0.417227	0.997274			peakneg4172	PE_P 40:7	PE_P	-0.0341923	0.316712	0.853965			peakpos7730	TAG 41:1	TAG	-0.0387327	0.416186	0.981747
peakneg4906	PC_O 38:5	PC_O	0.033567	0.373576	0.999064			peakneg5546	PC_O 44:4	PC_O	0.0387335	0.363729	0.926557			peakneg3268	DAG 36:2	DAG	0.0338597	0.439815	0.989944			peakneg1472	FA 23:1	FA	0.035779	0.417702	0.997274			peakpos2767	CAR 14:0	CAR	0.0362566	0.317055	0.853965			peakneg4363	PC 32:0	PC	-0.0423062	0.418335	0.981747
peakpos3375	CAR 18:2	CAR	-0.0361459	0.373761	0.999064			peakpos13174	TAG 55:5	TAG	0.036239	0.371347	0.926557			peakneg5675	PC_O 46:7	PC_O	-0.0364817	0.439972	0.989944			peakneg2832	LPC 20:0	LPC	-0.0354473	0.420572	0.997274			peakneg4960	PC_O 38:2	PC_O	-0.0364224	0.319592	0.853965			peakpos2099	CAR 10:0	CAR	0.0439399	0.422104	0.981747
peakpos13980	TAG 58:10	TAG	0.0343567	0.377208	0.999064			peakneg4304	SM 36:3	SM	0.0358726	0.372441	0.926557			peakneg4606	PC 34:1	PC	0.0333865	0.443058	0.989944			peakneg3974	PE_P 38:5	PE_P	-0.0326566	0.424201	0.997274			peakneg3819	SM 32:2	SM	0.0399741	0.321569	0.853965			peakpos10371	TAG 48:1	TAG	-0.039101	0.423954	0.981747
peakneg4363	PC 32:0	PC	0.0338575	0.382998	0.999064			peakpos12841	TAG 54:4	TAG	0.034808	0.372892	0.926557			peakneg4906	PC_O 38:5	PC_O	-0.0321072	0.448264	0.989944			peakneg3239	DAG 36:5	DAG	-0.033201	0.426934	0.997274			peakneg3685	Cer 43:2	Cer	-0.0359335	0.329991	0.853965			peakpos3064	CAR 16:2	CAR	0.0388651	0.430194	0.981747
peakneg3566	Cer 42:1	Cer	0.0340749	0.383337	0.999064			peakneg4439	PC_P 34:2	PC_P	0.0378661	0.375372	0.926557			peakneg4783	PC_P 37:4	PC_P	0.0336253	0.449023	0.989944			peakneg291	FA 10:3	FA	-0.0335278	0.435163	0.997274			peakneg4454	PC 33:2	PC	0.0353691	0.331797	0.853965			peakpos3419	CAR 18:1	CAR	0.0387496	0.430967	0.981747
peakpos4442	LPC_P 18:1	LPC_P	0.0324246	0.389783	0.999064			peakneg2174	LPE 18:3	LPE	0.032201	0.377771	0.926557			peakneg4623	PC 34:0	PC	-0.032299	0.449902	0.989944			peakneg372	FA 12:3	FA	-0.0335179	0.43695	0.997274			peakneg4821	SM 40:2	SM	-0.0441867	0.333384	0.853965			peakneg1793	FA 27:3	FA	0.039968	0.432473	0.981747
peakneg5647	PC_P 46:8	PC_P	0.0345836	0.396647	0.999064			peakpos5531	LPC_O 24:1	LPC_O	0.033911	0.379069	0.926557			peakneg4494	PC 33:0	PC	0.0326781	0.452279	0.989944			peakneg4920	PC_O 38:4	PC_O	0.0316502	0.43713	0.997274			peakpos14026	TAG 58:9	TAG	-0.0338718	0.335621	0.853965			peakneg4588	SM 38:2	SM	-0.043602	0.433116	0.981747
peakpos12192	TAG 52:1	TAG	-0.0334866	0.396761	0.999064			peakneg5416	PC_O 42:2	PC_O	0.0383759	0.379646	0.926557			peakneg5161	PC_P 40:5	PC_P	-0.0333813	0.454503	0.989944			peakneg4062	SM 34:2	SM	0.0362112	0.439233	0.997274			peakneg731	FA 15:1	FA	0.0351554	0.335989	0.853965			peakneg2762	LPC 19:0	LPC	-0.0410889	0.434269	0.981747
peakpos2041	CAR 10:2	CAR	-0.0338289	0.397486	0.999064			peakneg4333	SM 36:1	SM	0.0357631	0.382172	0.926557			peakpos8324	TAG 43:1	TAG	-0.0308475	0.455216	0.989944			peakneg2787	LPC 20:5	LPC	-0.0328894	0.439238	0.997274			peakneg4081	PC 30:1	PC	0.0332383	0.338424	0.853965			peakneg4667	PC 35:4	PC	0.0385604	0.434282	0.981747
peakneg5307	PC 40:4	PC	-0.0337774	0.40237	0.999064			peakpos3098	CAR 16:0	CAR	0.032688	0.385372	0.926557			peakneg3735	PE_P 36:3	PE_P	0.0313765	0.455278	0.989944			peakpos2726	CAR 14:1	CAR	0.0327472	0.439288	0.997274			peakneg2428	LPE 22:5	LPE	-0.0347166	0.339268	0.853965			peakneg4684	PC 35:3	PC	-0.0426829	0.435043	0.981747
peakneg4667	PC 35:4	PC	-0.0323001	0.404043	0.999064			peakneg2637	Cer 32:1	Cer	0.0364764	0.388602	0.926557			peakneg3836	PE_P 37:5	PE_P	0.035721	0.461891	0.989944			peakpos9390	TAG 46:2	TAG	-0.0315592	0.442154	0.997274			peakpos4442	LPC_P 18:1	LPC_P	-0.0325234	0.340155	0.853965			peakpos13728	TAG 57:8	TAG	0.0417243	0.437194	0.981747
peakpos12125	TAG 52:2	TAG	-0.0333712	0.40989	0.999064			peakpos12430	TAG 53:4	TAG	0.0338343	0.389405	0.926557			peakpos9918	TAG 47:1	TAG	-0.0305149	0.46656	0.989944			peakpos9863	TAG 47:2	TAG	-0.0314519	0.445153	0.997274			peakneg5410	PC 42:9	PC	-0.0348909	0.340186	0.853965			peakpos2688	CAR 14:2	CAR	0.0397383	0.438217	0.981747
peakneg1793	FA 27:3	FA	0.0325203	0.410601	0.999064			peakneg4632	PC_P 36:5	PC_P	0.0319974	0.389489	0.926557			peakpos9390	TAG 46:2	TAG	-0.0303505	0.467473	0.989944			peakneg4456	PC_O 34:2	PC_O	0.0332261	0.445614	0.997274			peakneg3836	PE_P 37:5	PE_P	-0.0376284	0.341685	0.853965			peakpos7961	TAG 42:2	TAG	-0.037491	0.43972	0.981747
peakneg3463	PE_P 34:2	PE_P	0.0308921	0.412468	0.999064			peakneg2698	LPC 18:0	LPC	0.034559	0.394025	0.926557			peakpos10860	TAG 49:1	TAG	-0.031196	0.468785	0.989944			peakneg4339	PE 40:6	PE	0.0328173	0.445649	0.997274			peakneg4781	PC 36:5	PC	-0.0339581	0.342595	0.853965			peakpos5531	LPC_O 24:1	LPC_O	-0.0386301	0.441966	0.981747
peakpos5917	LPC_O 26:1	LPC_O	-0.0323134	0.417887	0.999064			peakneg4849	PC 36:1	PC	0.0330081	0.394286	0.926557			peakpos2069	CAR 10:1	CAR	0.0324416	0.469193	0.989944			peakneg4715	SM 39:1	SM	0.0364335	0.446068	0.997274			peakneg3892	PE 36:3	PE	-0.0318413	0.344165	0.853965			peakneg5459	PC 42:5	PC	-0.0417938	0.443531	0.981747
peakpos13728	TAG 57:8	TAG	0.0320014	0.419748	0.999064			peakpos13549	TAG 56:5	TAG	0.0355818	0.394926	0.926557			peakpos7997	TAG 42:1	TAG	-0.0294347	0.475477	0.989944			peakneg1541	FA 24:2	FA	0.0333109	0.447507	0.997274			peakneg5386	PC_O 42:4	PC_O	-0.036524	0.344871	0.853965			peakneg5056	PC 38:4	PC	-0.0387263	0.443774	0.981747
peakneg5373	PC_O 42:5	PC_O	-0.030533	0.421085	0.999064			peakneg3855	PE_P 37:4	PE_P	0.0319307	0.395045	0.926557			peakneg4721	PC 35:1	PC	0.0335516	0.475821	0.989944			peakpos2582	CAR 13:0	CAR	0.0349993	0.451407	0.997274			peakneg4292	SM 36:4	SM	-0.0349212	0.353171	0.865684			peakpos13459	TAG 56:7	TAG	0.0397254	0.444037	0.981747
peakneg3666	Cer 43:3	Cer	0.0352801	0.423697	0.999064			peakneg2787	LPC 20:5	LPC	0.0331223	0.395938	0.926557			peakneg5502	PC_O 44:8	PC_O	-0.0317783	0.477248	0.989944			peakneg4888	PC_P 38:5	PC_P	0.0312821	0.454902	0.997274			peakneg3852	PE 36:5	PE	-0.0325647	0.35436	0.865684			peakneg4062	SM 34:2	SM	-0.0418488	0.448007	0.981747
peakneg4960	PC_O 38:2	PC_O	0.0322706	0.427347	0.999064			peakpos7122	CE 20:4	CE	-0.0332391	0.39594	0.926557			peakpos9328	TAG 46:3	TAG	-0.0294888	0.47792	0.989944			peakneg5107	PC 38:2	PC	0.0327078	0.45648	0.997274			peakneg5307	PC 40:4	PC	0.0335624	0.358489	0.869933			peakneg5513	PC_P 44:6	PC_P	0.0394267	0.452035	0.981747
peakneg1533	FA 24:3	FA	-0.0346243	0.429446	0.999064			peakneg5512	PC_O 44:7	PC_O	0.0330384	0.398871	0.926557			peakpos7769	TAG 41:0	TAG	-0.0286132	0.479819	0.989944			peakneg2914	LPC 22:5	LPC	-0.0320661	0.458852	0.997274			peakneg4200	SM 35:1	SM	-0.0324281	0.364553	0.875926			peakpos10723	TAG 49:3	TAG	-0.0371525	0.457189	0.981747
peakneg4671	PC_O 36:4	PC_O	-0.029585	0.433223	0.999064			peakneg3268	DAG 36:2	DAG	0.0332624	0.400947	0.926557			peakneg5187	PC 39:4	PC	-0.0322944	0.485868	0.989944			peakneg2680	LPC 18:1	LPC	-0.031758	0.465829	0.997274			peakpos14078	TAG 58:8	TAG	-0.0316839	0.365771	0.875926			peakpos7549	CE 22:6	CE	0.0371491	0.458597	0.981747
peakneg1723	FA 26:2	FA	-0.0339253	0.438855	0.999064			peakneg4606	PC 34:1	PC	0.0321627	0.406715	0.926557			peakneg4200	SM 35:1	SM	-0.0308659	0.486524	0.989944			peakneg4811	PC 36:3	PC	0.0309894	0.475818	0.997274			peakneg5361	PC_O 42:6	PC_O	-0.0300203	0.370196	0.876112			peakneg4821	SM 40:2	SM	-0.0547777	0.459825	0.981747
peakneg4494	PC 33:0	PC	-0.0300054	0.439405	0.999064			peakpos2348	CAR 12:2	CAR	-0.0328017	0.407323	0.926557			peakpos7122	CE 20:4	CE	0.0303843	0.487486	0.989944			peakneg1737	FA 26:1	FA	0.0342759	0.477321	0.997274			peakneg4684	PC 35:3	PC	0.0329809	0.370663	0.876112			peakneg5701	PC_O 46:5	PC_O	-0.0390741	0.460451	0.981747
peakpos13012	TAG 55:8	TAG	0.0300062	0.44124	0.999064			peakpos11690	TAG 51:2	TAG	0.0326231	0.408154	0.926557			peakpos10660	TAG 49:4	TAG	-0.0294399	0.490923	0.989944			peakneg3285	DAG 36:1	DAG	0.0331233	0.4806	0.997274			peakneg5323	PC 40:3	PC	-0.0347727	0.37412	0.87858			peakneg3840	Cer 44:2	Cer	0.0398028	0.461627	0.981747
peakpos7470	TAG 40:1	TAG	0.0280851	0.445003	0.999064			peakpos12022	TAG 52:4	TAG	0.032514	0.409703	0.926557			peakneg4707	PC_P 36:1	PC_P	0.0328158	0.497535	0.989944			peakneg378	FA 12:2	FA	0.0288378	0.482187	0.997274			peakneg4047	SM 34:3	SM	0.0365461	0.385153	0.898689			peakpos9505	TAG 46:0	TAG	-0.0350215	0.461631	0.981747
peakneg5055	PC 38:4	PC	-0.0291306	0.447136	0.999064			peakneg5040	PC 38:5	PC	0.0358083	0.410737	0.926557			peakpos4494	LPC_O 18:0	LPC_O	-0.0291124	0.498967	0.989944			peakneg4106	PC 30:0	PC	0.0291445	0.485504	0.997274			peakneg4606	PC 34:1	PC	-0.0302193	0.388153	0.899922			peakneg4702	PC 35:2	PC	-0.041101	0.463014	0.981747
peakneg4888	PC_P 38:5	PC_P	0.0289575	0.447358	0.999064			peakneg4706	PC_O 36:2	PC_O	0.0339305	0.413772	0.926557			peakneg4781	PC 36:5	PC	0.0298827	0.499278	0.989944			peakneg5302	SM 44:4	SM	0.0295816	0.485623	0.997274			peakneg2832	LPC 20:0	LPC	-0.0309311	0.394002	0.9077			peakneg4472	PC 33:1	PC	-0.0380256	0.463361	0.981747
peakneg731	FA 15:1	FA	-0.0301863	0.448649	0.999064			peakneg2552	LPC 16:1	LPC	0.0337507	0.414854	0.926557			peakpos10236	TAG 48:3	TAG	-0.0285416	0.499285	0.989944			peakneg1645	FA 25:2	FA	0.0344616	0.486076	0.997274			peakpos3064	CAR 16:2	CAR	0.0284494	0.397922	0.909343			peakpos7997	TAG 42:1	TAG	-0.0352755	0.464163	0.981747
peakpos7514	TAG 40:0	TAG	0.0275111	0.451357	0.999064			peakpos2582	CAR 13:0	CAR	0.0346132	0.416701	0.926557			peakpos8631	TAG 44:2	TAG	-0.0273845	0.506381	0.989944			peakneg5322	PC 40:3	PC	0.0371352	0.486716	0.997274			peakneg5106	PC 38:2	PC	-0.0304037	0.399711	0.909343			peakneg4106	PC 30:0	PC	-0.0377158	0.467632	0.981747
peakpos12484	TAG 53:3	TAG	0.0293352	0.452726	0.999064			peakneg5292	PC 40:5	PC	0.0324178	0.41714	0.926557			peakneg4363	PC 32:0	PC	-0.0284277	0.510704	0.989944			peakneg2795	LPC 20:4	LPC	0.0304619	0.489691	0.997274			peakneg4702	PC 35:2	PC	0.0309384	0.402399	0.909771			peakpos13066	TAG 55:7	TAG	0.0370511	0.471489	0.981747
peakneg4811	PC 36:3	PC	-0.0287429	0.463968	0.999064			peakneg2744	LPC 19:1	LPC	0.0346993	0.422773	0.926557			peakneg2039	LPE 16:0	LPE	0.0290594	0.510951	0.989944			peakpos3375	CAR 18:2	CAR	0.0306446	0.491329	0.997274			peakneg3913	PE 36:2	PE	-0.0275349	0.40905	0.91856			peakneg3735	PE_P 36:3	PE_P	-0.0366448	0.471767	0.981747
peakneg2914	LPC 22:5	LPC	-0.0288785	0.465593	0.999064			peakneg1677	FA 26:5	FA	0.0333694	0.426367	0.926557			peakpos9794	TAG 47:3	TAG	-0.0272776	0.513278	0.989944			peakneg1699	FA 26:4	FA	0.0336708	0.493253	0.997274			peakneg4244	PC_O 32:0	PC_O	-0.0285374	0.411333	0.91856			peakneg2428	LPE 22:5	LPE	-0.0368757	0.47665	0.981747
peakneg5292	PC 40:5	PC	0.0290616	0.471238	0.999064			peakneg5145	PC_O 40:7	PC_O	0.0297541	0.427023	0.926557			peakneg3846	SM 32:0	SM	-0.0289811	0.513973	0.989944			peakpos9505	TAG 46:0	TAG	0.0282497	0.494025	0.997274			peakneg3239	DAG 36:5	DAG	0.0281023	0.415063	0.91938			peakneg4888	PC_P 38:5	PC_P	0.0355993	0.478249	0.981747
peakpos13342	TAG 56:9	TAG	0.0281391	0.473774	0.999064			peakneg2559	LPC 16:0	LPC	0.0343578	0.428597	0.926557			peakpos9264	TAG 46:4	TAG	-0.0271487	0.514344	0.989944			peakneg4623	PC 34:0	PC	-0.028639	0.494151	0.997274			peakneg300	FA 10:2	FA	-0.0281948	0.422205	0.91938			peakneg4715	SM 39:1	SM	-0.0430683	0.479059	0.981747
peakneg4438	PE_P 42:7	PE_P	0.0277192	0.474571	0.999064			peakneg4454	PC 33:2	PC	0.0315561	0.431713	0.926557			peakpos12841	TAG 54:4	TAG	-0.0278873	0.517746	0.989944			peakpos11690	TAG 51:2	TAG	-0.0291327	0.494954	0.997274			peakneg391	FA 12:0	FA	0.0277611	0.42512	0.91938			peakpos8324	TAG 43:1	TAG	-0.0337045	0.481275	0.981747
peakpos11200	TAG 50:3	TAG	-0.0289481	0.474761	0.999064			peakneg3071	DAG 34:1	DAG	0.031296	0.434438	0.926557			peakpos4465	LPC_O 18:1	LPC_O	-0.0281631	0.522612	0.989944			peakneg3819	SM 32:2	SM	0.0334071	0.49624	0.997274			peakpos13459	TAG 56:7	TAG	-0.0285196	0.426561	0.91938			peakneg1778	FA 27:4	FA	0.0362941	0.485185	0.981747
peakpos7997	TAG 42:1	TAG	0.026378	0.477877	0.999064			peakneg1723	FA 26:2	FA	0.0344892	0.434944	0.926557			peakneg4684	PC 35:3	PC	-0.0287692	0.523048	0.989944			peakneg2635	LPC 17:0	LPC	-0.0309389	0.501932	0.997274			peakneg4698	SM 39:2	SM	0.0315564	0.426851	0.91938			peakneg4069	PE_P 39:6	PE_P	0.0379844	0.490735	0.981747
peakpos7961	TAG 42:2	TAG	0.0264452	0.481656	0.999064			peakpos4494	LPC_O 18:0	LPC_O	0.0299734	0.43606	0.926557			peakneg4715	SM 39:1	SM	-0.0308714	0.523636	0.989944			peakneg3839	Cer 44:2	Cer	0.0336945	0.505724	0.997274			peakneg5524	PC_P 44:5	PC_P	-0.0286072	0.427636	0.91938			peakneg4889	PC_P 38:5	PC_P	0.0363118	0.491282	0.981747
peakneg3892	PE 36:3	PE	-0.0259809	0.483489	0.999064			peakpos4188	LPC_O 16:0	LPC_O	0.0322183	0.438564	0.926557			peakpos9863	TAG 47:2	TAG	-0.0265398	0.527517	0.989944			peakneg4698	SM 39:2	SM	0.031592	0.514381	0.997274			peakneg4849	PC 36:1	PC	-0.0275965	0.431736	0.91938			peakneg3855	PE_P 37:4	PE_P	-0.0347838	0.491475	0.981747
peakneg5056	PC 38:4	PC	-0.026975	0.486225	0.999064			peakpos6657	CE 18:2	CE	0.0398497	0.440323	0.926557			peakneg4292	SM 36:4	SM	-0.0289567	0.529093	0.989944			peakneg1661	FA 25:0	FA	0.0293145	0.524786	0.997274			peakpos2726	CAR 14:1	CAR	0.0277149	0.432188	0.91938			peakneg5363	PC_P 42:5	PC_P	0.0364006	0.496525	0.981747
peakneg4706	PC_O 36:2	PC_O	0.0285678	0.491163	0.999064			peakneg3647	PE 34:1	PE	0.0288825	0.440425	0.926557			peakpos10445	TAG 48:0	TAG	-0.0287281	0.536242	0.989944			peakneg5513	PC_P 44:6	PC_P	0.0268947	0.528523	0.997274			peakpos5531	LPC_O 24:1	LPC_O	-0.0267352	0.437738	0.91938			peakpos11585	TAG 51:4	TAG	-0.0344854	0.498113	0.981747
peakneg1346	FA 21:1	FA	-0.0264488	0.494848	0.999064			peakneg163	FA 8:0	FA	0.0368929	0.444891	0.926557			peakneg2552	LPC 16:1	LPC	0.028015	0.538534	0.989944			peakneg4012	PE 37:4	PE	-0.0262797	0.534748	0.997274			peakpos5151	LPC_O 22:1	LPC_O	-0.0284422	0.439903	0.91938			peakneg4477	PC_P 34:0	PC_P	-0.0376116	0.501931	0.981747
peakpos4188	LPC_O 16:0	LPC_O	-0.028107	0.496613	0.999064			peakneg5191	PC_O 40:4	PC_O	0.0389175	0.448291	0.926557			peakneg2747	Cer 34:2	Cer	0.0287411	0.540769	0.989944			peakneg163	FA 8:0	FA	-0.0320128	0.540587	0.997274			peakneg2698	LPC 18:0	LPC	-0.0284125	0.441119	0.91938			peakneg5049	SM 42:4	SM	-0.0344751	0.502988	0.981747
peakneg4867	PC_P 38:6	PC_P	-0.0260869	0.497045	0.999064			peakneg4101	PE 38:5	PE	0.0292904	0.448369	0.926557			peakneg4632	PC_P 36:5	PC_P	-0.0256806	0.540806	0.989944			peakneg4323	PC 32:2	PC	0.0265137	0.546201	0.997274			peakneg3714	Cer 43:1	Cer	-0.0273535	0.445018	0.91938			peakneg4200	SM 35:1	SM	-0.0364278	0.505089	0.981747
peakpos3419	CAR 18:1	CAR	-0.0248946	0.500341	0.999064			peakpos10445	TAG 48:0	TAG	-0.0310106	0.451914	0.926557			peakneg5106	PC 38:2	PC	0.0267708	0.545021	0.989944			peakneg4472	PC 33:1	PC	-0.026376	0.546633	0.997274			peakneg5173	PC_O 40:5	PC_O	-0.0282463	0.448932	0.91938			peakpos7586	CE 22:5	CE	-0.0360375	0.512564	0.981747
peakneg4707	PC_P 36:1	PC_P	0.02902	0.501548	0.999064			peakpos12955	TAG 54:2	TAG	0.0291176	0.454986	0.926557			peakneg5055	PC 38:4	PC	0.0263252	0.545122	0.989944			peakneg4588	SM 38:2	SM	-0.0272802	0.547736	0.997274			peakneg2559	LPC 16:0	LPC	-0.0298835	0.449637	0.91938			peakneg4151	PE_P 40:8	PE_P	0.0338082	0.514698	0.981747
peakneg5106	PC 38:2	PC	0.026255	0.506281	0.999064			peakneg5056	PC 38:4	PC	0.0289249	0.4562	0.926557			peakpos3375	CAR 18:2	CAR	0.027372	0.545658	0.989944			peakneg4200	SM 35:1	SM	-0.0258307	0.552936	0.997274			peakneg5189	PC_P 40:3	PC_P	0.026821	0.450372	0.91938			peakpos13012	TAG 55:8	TAG	0.0333757	0.515005	0.981747
peakneg5410	PC 42:9	PC	-0.0266574	0.512282	0.999064			peakpos11823	TAG 52:7	TAG	0.0285107	0.457264	0.926557			peakpos5151	LPC_O 22:1	LPC_O	0.0271869	0.549089	0.989944			peakneg4321	PE 40:7	PE	0.0254591	0.553421	0.997274			peakneg4929	SM 41:3	SM	0.0305323	0.452966	0.91938			peakneg2515	LPC 15:0	LPC	-0.0338239	0.519478	0.981747
peakneg5416	PC_O 42:2	PC_O	0.0284663	0.514002	0.999064			peakpos11905	TAG 52:6	TAG	0.0286667	0.458997	0.926557			peakneg2026	LPE 16:1	LPE	0.0272617	0.551655	0.989944			peakpos11828	TAG 51:0	TAG	-0.0250381	0.556555	0.997274			peakneg5055	PC 38:4	PC	0.026198	0.454638	0.91938			peakpos9863	TAG 47:2	TAG	-0.0309762	0.523118	0.981747
peakneg2660	LPC 18:3	LPC	-0.025064	0.514897	0.999064			peakpos11828	TAG 51:0	TAG	-0.0285709	0.464384	0.926557			peakneg5302	SM 44:4	SM	0.0254764	0.552208	0.989944			peakneg5701	PC_O 46:5	PC_O	0.0269671	0.561586	0.997274			peakneg4304	SM 36:3	SM	-0.0263166	0.469839	0.940998			peakneg3966	SM 33:1	SM	-0.0355895	0.528653	0.981747
peakneg5450	PC 42:6	PC	-0.0253028	0.520001	0.999064			peakneg1346	FA 21:1	FA	0.0280622	0.465512	0.926557			peakpos7961	TAG 42:2	TAG	-0.0246809	0.555994	0.989944			peakneg2886	Cer 36:2	Cer	-0.0274122	0.564867	0.997274			peakpos2582	CAR 13:0	CAR	0.0276775	0.472788	0.940998			peakpos7470	TAG 40:1	TAG	-0.0299855	0.530822	0.981747
peakneg5503	PC_P 44:7	PC_P	-0.0263666	0.526888	0.999064			peakneg4831	PC 36:2	PC	0.0294417	0.465824	0.926557			peakneg4342	PC 32:1	PC	0.0260702	0.558606	0.989944			peakneg4684	PC 35:3	PC	-0.0254147	0.56536	0.997274			peakneg3944	SM 33:2	SM	0.0282367	0.475262	0.940998			peakneg1638	FA 25:3	FA	0.0309816	0.533441	0.981747
peakpos7769	TAG 41:0	TAG	0.0229851	0.528527	0.999064			peakneg5547	PC_P 44:3	PC_P	0.0295682	0.471008	0.931777			peakneg5107	PC 38:2	PC	0.0256557	0.566073	0.989944			peakpos14078	TAG 58:8	TAG	-0.024225	0.567787	0.997274			peakneg5079	PC 38:3	PC	-0.0268031	0.475669	0.940998			peakneg4606	PC 34:1	PC	-0.0312643	0.534491	0.981747
peakneg3735	PE_P 36:3	PE_P	0.0236051	0.52977	0.999064			peakneg1488	FA 23:0	FA	0.0305354	0.478646	0.931979			peakpos10723	TAG 49:3	TAG	-0.0243235	0.568024	0.989944			peakneg3609	PE_P 35:2	PE_P	0.0261051	0.568796	0.997274			peakpos5562	LPC_O 24:0	LPC_O	-0.0258653	0.487388	0.946806			peakneg2765	Cer 34:1	Cer	-0.0345744	0.536184	0.981747
peakpos9505	TAG 46:0	TAG	-0.0234506	0.530191	0.999064			peakneg2515	LPC 15:0	LPC	0.0290524	0.480051	0.931979			peakneg4215	PC_P 32:0	PC_P	0.0237252	0.570577	0.989944			peakneg3625	PE 34:2	PE	0.0228164	0.571293	0.997274			peakneg4706	PC_O 36:2	PC_O	-0.0258849	0.48763	0.946806			peakpos3098	CAR 16:0	CAR	-0.0307461	0.543773	0.981747
peakneg4835	PC_P 37:1	PC_P	0.0256045	0.531681	0.999064			peakneg3257	DAG 36:3	DAG	0.0268736	0.485385	0.931979			peakneg4417	PC_P 34:3	PC_P	-0.0259876	0.578097	0.989944			peakpos14294	TAG 58:3	TAG	-0.0253448	0.571786	0.997274			peakneg3735	PE_P 36:3	PE_P	-0.0236531	0.488617	0.946806			peakneg5361	PC_O 42:6	PC_O	0.0301502	0.547997	0.981747
peakneg3687	Cer 43:2	Cer	0.0275354	0.531876	0.999064			peakneg5470	PC 42:4	PC	0.028619	0.485521	0.931979			peakpos3441	CAR 18:0	CAR	0.023848	0.578594	0.989944			peakneg4606	PC 34:1	PC	0.0240037	0.573419	0.997274			peakneg1778	FA 27:4	FA	-0.0240448	0.489101	0.946806			peakpos13594	TAG 56:4	TAG	-0.0318408	0.551917	0.981747
peakpos12841	TAG 54:4	TAG	0.0241815	0.532547	0.999064			peakneg5386	PC_O 42:4	PC_O	0.0301201	0.486082	0.931979			peakneg2339	LPE 20:3	LPE	0.0248927	0.57932	0.989944			peakpos9918	TAG 47:1	TAG	-0.0230743	0.574557	0.997274			peakneg2026	LPE 16:1	LPE	-0.0254976	0.491611	0.946806			peakneg5385	PC_P 42:3	PC_P	-0.0311574	0.554711	0.981747
peakneg5385	PC_P 42:3	PC_P	-0.0244783	0.53411	0.999064			peakneg4721	PC 35:1	PC	0.0290426	0.48985	0.931979			peakneg3534	SM 30:1	SM	0.0261069	0.580649	0.989944			peakpos2229	CAR 11:1	CAR	0.0242481	0.576916	0.997274			peakneg4939	PC_O 38:3	PC_O	-0.0243041	0.499167	0.955436			peakpos8631	TAG 44:2	TAG	-0.0281319	0.554776	0.981747
peakneg4579	PC 34:3	PC	-0.0249733	0.536545	0.999064			peakpos2069	CAR 10:1	CAR	-0.0277632	0.490231	0.931979			peakneg4581	PC_P 35:2	PC_P	0.0285696	0.581418	0.989944			peakpos7549	CE 22:6	CE	0.0233574	0.577635	0.997274			peakpos6622	CE 18:3	CE	-0.022991	0.501341	0.955436			peakpos12484	TAG 53:3	TAG	-0.0304866	0.556109	0.981747
peakpos9446	TAG 46:1	TAG	-0.022726	0.546452	0.999064			peakneg451	FA 13:0	FA	-0.0268163	0.492671	0.931979			peakneg3819	SM 32:2	SM	0.0274899	0.581705	0.989944			peakneg2206	LPE 18:1	LPE	-0.0231036	0.57772	0.997274			peakneg5070	SM 42:3	SM	-0.0217875	0.512126	0.970905			peakneg2635	LPC 17:0	LPC	-0.0322034	0.557122	0.981747
peakpos13594	TAG 56:4	TAG	0.0244482	0.549927	0.999064			peakpos12323	TAG 53:6	TAG	0.0259869	0.497094	0.931979			peakpos11585	TAG 51:4	TAG	-0.0237185	0.584374	0.989944			peakneg2762	LPC 19:0	LPC	-0.0254357	0.579365	0.997274			peakneg4867	PC_P 38:6	PC_P	0.0220351	0.528052	0.990044			peakneg4687	PC_P 36:2	PC_P	-0.0328345	0.55918	0.981747
peakpos10926	TAG 49:0	TAG	-0.0233233	0.55064	0.999064			peakneg4783	PC_P 37:4	PC_P	-0.0271129	0.498301	0.931979			peakneg1645	FA 25:2	FA	0.0275517	0.584497	0.989944			peakneg4904	PC 37:5	PC	-0.0255792	0.579988	0.997274			peakneg3247	DAG 36:4	DAG	0.021488	0.528604	0.990044			peakneg1516	FA 24:4	FA	0.0329761	0.559612	0.981747
peakneg300	FA 10:2	FA	0.0231797	0.551541	0.999064			peakpos5562	LPC_O 24:0	LPC_O	0.02753	0.503023	0.931979			peakpos7730	TAG 41:1	TAG	-0.0219469	0.588551	0.989944			peakneg4077	SM 34:1	SM	-0.0253346	0.581665	0.997274			peakneg5127	PC 38:1	PC	-0.0246981	0.536295	0.990044			peakpos12192	TAG 52:1	TAG	-0.0297339	0.565632	0.981747
peakneg2668	LPC 18:2	LPC	-0.0230392	0.5578	0.999064			peakneg1516	FA 24:4	FA	0.0279788	0.50338	0.931979			peakneg3706	PE_P 36:4	PE_P	0.0231348	0.589401	0.989944			peakpos3419	CAR 18:1	CAR	0.0223322	0.581882	0.997274			peakneg2795	LPC 20:4	LPC	0.0224913	0.53654	0.990044			peakpos7769	TAG 41:0	TAG	-0.0270752	0.570103	0.981747
peakneg4685	PE_P 44:7	PE_P	0.0225168	0.568334	0.999064			peakpos11200	TAG 50:3	TAG	0.0268483	0.50764	0.931979			peakneg4454	PC 33:2	PC	-0.023942	0.590791	0.989944			peakneg4448	SM 37:2	SM	-0.0270076	0.582137	0.997274			peakpos7470	TAG 40:1	TAG	-0.0202307	0.537699	0.990044			peakneg2795	LPC 20:4	LPC	0.0292797	0.573032	0.981747
peakneg3993	PE_P 38:4	PE_P	0.0213619	0.569929	0.999064			peakneg5647	PC_P 46:8	PC_P	0.0270639	0.512377	0.931979			peakneg3685	Cer 43:2	Cer	0.0244092	0.591448	0.989944			peakpos12080	TAG 52:3	TAG	-0.023214	0.588119	0.997274			peakpos11389	TAG 50:0	TAG	0.0220763	0.53854	0.990044			peakneg1699	FA 26:4	FA	0.0340683	0.573704	0.981747
peakneg3786	PE 35:2	PE	-0.0222602	0.577983	0.999064			peakneg5400	PC_O 42:3	PC_O	0.0272662	0.514266	0.931979			peakneg5292	PC 40:5	PC	-0.0240695	0.595104	0.989944			peakneg5524	PC_P 44:5	PC_P	0.0236608	0.588636	0.997274			peakneg4907	PC_P 38:4	PC_P	0.0200068	0.552653	0.992094			peakpos14294	TAG 58:3	TAG	-0.0288671	0.575536	0.981747
peakneg5107	PC 38:2	PC	-0.0221557	0.58114	0.999064			peakneg3276	Cer 40:1	Cer	0.0255902	0.516226	0.931979			peakneg3514	Cer 42:4	Cer	0.0252197	0.600019	0.989944			peakneg5373	PC_O 42:5	PC_O	0.0224792	0.591255	0.997274			peakpos2229	CAR 11:1	CAR	0.0205071	0.569851	0.992094			peakneg4904	PC 37:5	PC	0.0312841	0.576122	0.981747
peakpos10860	TAG 49:1	TAG	-0.0211267	0.582928	0.999064			peakneg5322	PC 40:3	PC	0.0315999	0.517718	0.931979			peakpos2229	CAR 11:1	CAR	0.0231903	0.600554	0.989944			peakneg4333	SM 36:1	SM	-0.0243085	0.591589	0.997274			peakneg1677	FA 26:5	FA	0.0216672	0.569887	0.992094			peakpos2767	CAR 14:0	CAR	-0.0291816	0.579182	0.981747
peakneg4012	PE 37:4	PE	-0.0213109	0.583039	0.999064			peakneg4702	PC 35:2	PC	0.0263839	0.518423	0.931979			peakpos11522	TAG 51:5	TAG	-0.0226035	0.603774	0.989944			peakneg4124	PE 38:4	PE	-0.0225453	0.592062	0.997274			peakpos12841	TAG 54:4	TAG	-0.0196225	0.574433	0.992094			peakneg3264	Cer 40:2	Cer	-0.0308568	0.581192	0.981747
peakneg1661	FA 25:0	FA	-0.0228486	0.58444	0.999064			peakneg4684	PC 35:3	PC	0.0262792	0.519758	0.931979			peakpos11003	TAG 50:6	TAG	-0.021718	0.612166	0.989944			peakneg4805	SM 40:3	SM	-0.0230021	0.596766	0.997274			peakneg4906	PC_O 38:5	PC_O	-0.0182919	0.590719	0.992094			peakneg4215	PC_P 32:0	PC_P	0.0274313	0.581324	0.981747
peakneg4359	PE 40:5	PE	0.0206784	0.601575	0.999064			peakneg4805	SM 40:3	SM	0.0249528	0.526329	0.939137			peakneg3543	Cer 42:2	Cer	-0.0222834	0.612942	0.989944			peakpos11389	TAG 50:0	TAG	-0.0230126	0.596983	0.997274			peakpos9264	TAG 46:4	TAG	-0.0180024	0.593288	0.992094			peakneg5524	PC_P 44:5	PC_P	-0.028917	0.582276	0.981747
peakneg3952	PE_P 38:6	PE_P	0.020115	0.60249	0.999064			peakneg4047	SM 34:3	SM	0.0285741	0.538752	0.943634			peakneg4476	PC_O 34:1	PC_O	0.0230892	0.614085	0.989944			peakpos3098	CAR 16:0	CAR	0.0218128	0.59737	0.997274			peakpos7961	TAG 42:2	TAG	-0.0175234	0.603426	0.992094			peakneg4457	PC_P 34:1	PC_P	-0.0334377	0.582327	0.981747
peakneg1472	FA 23:1	FA	-0.0208042	0.605972	0.999064			peakpos11964	TAG 52:5	TAG	0.023952	0.544194	0.943634			peakneg4939	PC_O 38:3	PC_O	0.0224056	0.614253	0.989944			peakneg3402	Cer 41:1	Cer	-0.0236738	0.602606	0.997274			peakneg1699	FA 26:4	FA	-0.0201314	0.619848	0.992094			peakpos11134	TAG 50:4	TAG	-0.0275217	0.584661	0.981747
peakpos13775	TAG 57:7	TAG	0.0206984	0.607313	0.999064			peakneg4835	PC_P 37:1	PC_P	0.0244438	0.549597	0.943634			peakneg2822	LPC 20:1	LPC	-0.0225368	0.614334	0.989944			peakneg4081	PC 30:1	PC	0.0213364	0.609496	0.997274			peakneg3609	PE_P 35:2	PE_P	-0.0185768	0.623424	0.992094			peakneg2895	Cer 36:1	Cer	-0.03037	0.593594	0.981747
peakneg4593	PC 34:2	PC	-0.0204396	0.611898	0.999064			peakpos11253	TAG 50:2	TAG	0.0237924	0.554003	0.943634			peakpos13549	TAG 56:5	TAG	0.0236351	0.615074	0.989944			peakneg4798	PC_O 37:4	PC_O	0.0227246	0.612613	0.997274			peakpos11905	TAG 52:6	TAG	-0.0171111	0.625559	0.992094			peakneg5189	PC_P 40:3	PC_P	-0.0282965	0.595336	0.981747
peakneg4721	PC 35:1	PC	0.0212056	0.613913	0.999064			peakneg1645	FA 25:2	FA	0.0262195	0.56171	0.943634			peakneg5322	PC 40:3	PC	0.0271451	0.616494	0.989944			peakneg3534	SM 30:1	SM	0.0235835	0.612806	0.997274			peakneg5502	PC_O 44:8	PC_O	-0.0174056	0.628243	0.992094			peakneg2174	LPE 18:3	LPE	-0.0251215	0.59681	0.981747
peakneg5127	PC 38:1	PC	0.02197	0.615956	0.999064			peakneg4593	PC 34:2	PC	0.0234826	0.562034	0.943634			peakneg2333	LPE 20:4	LPE	0.0217547	0.620841	0.989944			peakneg4181	SM 35:2	SM	0.0237855	0.613282	0.997274			peakpos7997	TAG 42:1	TAG	-0.0159028	0.632669	0.992094			peakpos5151	LPC_O 22:1	LPC_O	-0.0285099	0.598315	0.981747
peakneg1173	FA 20:5	FA	0.0200527	0.616553	0.999064			peakneg2668	LPC 18:2	LPC	0.0229198	0.562864	0.943634			peakneg4811	PC 36:3	PC	0.0215465	0.624782	0.989944			peakneg4960	PC_O 38:2	PC_O	-0.0224486	0.614585	0.997274			peakneg4715	SM 39:1	SM	-0.0186101	0.636149	0.992094			peakpos12022	TAG 52:4	TAG	-0.0272323	0.599627	0.981747
peakneg3944	SM 33:2	SM	0.0217714	0.618467	0.999064			peakneg4106	PC 30:0	PC	-0.0217982	0.569045	0.943634			peakneg5647	PC_P 46:8	PC_P	0.0220245	0.633435	0.989944			peakpos11200	TAG 50:3	TAG	-0.022189	0.615721	0.997274			peakpos10723	TAG 49:3	TAG	0.0163512	0.636794	0.992094			peakpos11823	TAG 52:7	TAG	0.0261132	0.600262	0.981747
peakneg5502	PC_O 44:8	PC_O	0.0198819	0.619404	0.999064			peakneg5055	PC 38:4	PC	-0.0218217	0.571296	0.943634			peakpos11076	TAG 50:5	TAG	-0.0201205	0.637722	0.989944			peakneg4417	PC_P 34:3	PC_P	-0.0230154	0.619281	0.997274			peakpos10107	TAG 48:5	TAG	-0.0160578	0.638432	0.992094			peakpos9390	TAG 46:2	TAG	-0.0251334	0.602267	0.981747
peakneg3762	PE_P 36:2	PE_P	0.0181613	0.626004	0.999064			peakpos10660	TAG 49:4	TAG	0.0216091	0.573521	0.943634			peakneg3252	Cer 40:3	Cer	-0.0249446	0.638367	0.989944			peakneg5450	PC 42:6	PC	0.0213378	0.619749	0.997274			peakneg3872	PE 36:4	PE	-0.0159037	0.644581	0.992094			peakpos9446	TAG 46:1	TAG	-0.0251771	0.602783	0.981747
peakneg3029	DAG 34:3	DAG	-0.0194217	0.626178	0.999064			peakneg3285	DAG 36:1	DAG	-0.0234174	0.583039	0.943634			peakneg2927	LPC 22:4	LPC	-0.0209015	0.641536	0.989944			peakneg5049	SM 42:4	SM	-0.0210996	0.619796	0.997274			peakpos13728	TAG 57:8	TAG	-0.0164319	0.647223	0.992094			peakpos9794	TAG 47:3	TAG	-0.0250059	0.603827	0.981747
peakpos13459	TAG 56:7	TAG	0.0192468	0.627329	0.999064			peakneg4342	PC 32:1	PC	0.0219455	0.584874	0.943634			peakpos11905	TAG 52:6	TAG	-0.0201172	0.642399	0.989944			peakneg4047	SM 34:3	SM	0.0249137	0.623865	0.997274			peakneg5123	PC_P 40:7	PC_P	0.0167883	0.653342	0.992094			peakneg4669	PE_P 44:8	PE_P	0.0282046	0.60606	0.981747
peakneg5123	PC_P 40:7	PC_P	0.0195213	0.630627	0.999064			peakneg2762	LPC 19:0	LPC	0.022861	0.585129	0.943634			peakneg163	FA 8:0	FA	-0.0247324	0.642925	0.989944			peakneg3495	PE_P 34:1	PE_P	-0.0202458	0.62403	0.997274			peakpos12430	TAG 53:4	TAG	0.0159035	0.653601	0.992094			peakpos10236	TAG 48:3	TAG	-0.024863	0.611981	0.981747
peakpos5562	LPC_O 24:0	LPC_O	-0.0196593	0.632382	0.999064			peakpos11585	TAG 51:4	TAG	0.0212031	0.587306	0.943634			peakpos13118	TAG 55:6	TAG	-0.0209395	0.643403	0.989944			peakneg4867	PC_P 38:6	PC_P	0.0203401	0.631732	0.997274			peakpos9505	TAG 46:0	TAG	-0.0149892	0.657631	0.992094			peakpos12430	TAG 53:4	TAG	-0.0261809	0.613404	0.981747
peakneg4781	PC 36:5	PC	-0.0188898	0.634852	0.999064			peakpos10723	TAG 49:3	TAG	0.020811	0.58798	0.943634			peakpos2582	CAR 13:0	CAR	0.0219623	0.644697	0.989944			peakneg4724	PC_O 36:1	PC_O	-0.0221016	0.632179	0.997274			peakpos7122	CE 20:4	CE	0.0155926	0.657767	0.992094			peakpos7514	TAG 40:0	TAG	-0.0238545	0.615125	0.981747
peakneg2428	LPE 22:5	LPE	-0.0190522	0.635418	0.999064			peakneg5161	PC_P 40:5	PC_P	0.0215562	0.588252	0.943634			peakneg4304	SM 36:3	SM	0.0206571	0.646083	0.989944			peakneg4172	PE_P 40:7	PE_P	0.0197589	0.632524	0.997274			peakneg5547	PC_P 44:3	PC_P	-0.0163533	0.658935	0.992094			peakneg3029	DAG 34:3	DAG	0.0271083	0.618115	0.981747
peakpos7730	TAG 41:1	TAG	0.0172466	0.636454	0.999064			peakpos7549	CE 22:6	CE	0.020851	0.589851	0.943634			peakpos12080	TAG 52:3	TAG	0.0200838	0.646423	0.989944			peakneg3463	PE_P 34:2	PE_P	-0.0194083	0.638418	0.997274			peakneg4888	PC_P 38:5	PC_P	-0.0151479	0.659972	0.992094			peakneg3625	PE 34:2	PE	-0.0240244	0.619994	0.981747
peakpos13066	TAG 55:7	TAG	0.0184404	0.640055	0.999064			peakneg4811	PC 36:3	PC	0.0210865	0.592046	0.943634			peakneg4081	PC 30:1	PC	0.0195209	0.646863	0.989944			peakneg305	FA 10:1	FA	-0.0280555	0.64289	0.997274			peakneg4953	SM 41:2	SM	0.0172299	0.660509	0.992094			peakneg1580	FA 24:1	FA	-0.0261042	0.621896	0.981747
peakneg4920	PC_O 38:4	PC_O	-0.0171676	0.642632	0.999064			peakneg4687	PC_P 36:2	PC_P	0.0225861	0.592653	0.943634			peakneg4907	PC_P 38:4	PC_P	0.0191155	0.648392	0.989944			peakpos12125	TAG 52:2	TAG	-0.0199949	0.650503	0.997274			peakneg4574	SM 38:3	SM	-0.0157864	0.662789	0.992094			peakpos9328	TAG 46:3	TAG	-0.0237595	0.622163	0.981747
peakneg4342	PC 32:1	PC	-0.0183904	0.644941	0.999064			peakpos5151	LPC_O 22:1	LPC_O	0.0216688	0.59361	0.943634			peakpos13342	TAG 56:9	TAG	-0.0199846	0.649688	0.989944			peakneg5502	PC_O 44:8	PC_O	-0.0200059	0.650793	0.997274			peakneg4831	PC 36:2	PC	-0.0154702	0.672201	0.992094			peakneg5331	SM 44:2	SM	-0.0257317	0.626116	0.981747
peakneg4141	PE 38:3	PE	-0.0171113	0.651003	0.999064			peakneg5079	PC 38:3	PC	0.0214268	0.603733	0.943634			peakneg2668	LPC 18:2	LPC	-0.0199969	0.649763	0.989944			peakpos3064	CAR 16:2	CAR	0.018022	0.658896	0.997274			peakpos8733	TAG 44:0	TAG	-0.0140946	0.672883	0.992094			peakneg2559	LPC 16:0	LPC	-0.0261469	0.630945	0.981747
peakneg3839	Cer 44:2	Cer	0.0207979	0.6533	0.999064			peakneg2832	LPC 20:0	LPC	0.0205736	0.609142	0.943634			peakneg5336	PC 40:2	PC	-0.0212668	0.651565	0.989944			peakneg4939	PC_O 38:3	PC_O	-0.0191454	0.660212	0.997274			peakneg4920	PC_O 38:4	PC_O	0.0140357	0.673666	0.992094			peakneg4685	PE_P 44:7	PE_P	-0.0249105	0.643031	0.981747
peakneg5145	PC_O 40:7	PC_O	0.0166753	0.654238	0.999064			peakneg5209	PC_O 40:3	PC_O	0.0210647	0.611245	0.943634			peakneg4798	PC_O 37:4	PC_O	0.0205617	0.651974	0.989944			peakneg3836	PE_P 37:5	PE_P	0.0206392	0.663745	0.997274			peakneg3846	SM 32:0	SM	0.0154395	0.67375	0.992094			peakpos9264	TAG 46:4	TAG	-0.0223157	0.644407	0.981747
peakneg451	FA 13:0	FA	-0.0174794	0.654583	0.999064			peakneg3714	Cer 43:1	Cer	0.0195798	0.621209	0.943634			peakneg3257	DAG 36:3	DAG	0.0189661	0.659105	0.989944			peakneg2039	LPE 16:0	LPE	-0.0187025	0.666219	0.997274			peakneg4456	PC_O 34:2	PC_O	-0.0148358	0.677791	0.992094			peakpos2229	CAR 11:1	CAR	0.0228142	0.646398	0.981747
peakpos2582	CAR 13:0	CAR	-0.0188751	0.65759	0.999064			peakneg4457	PC_P 34:1	PC_P	0.0206657	0.627027	0.943634			peakneg2795	LPC 20:4	LPC	0.0197521	0.662158	0.989944			peakneg2200	LPE 18:2	LPE	-0.0180415	0.668352	0.997274			peakneg3029	DAG 34:3	DAG	0.0150459	0.678024	0.992094			peakneg3839	Cer 44:2	Cer	-0.0285538	0.649484	0.981747
peakneg2811	LPC 20:2	LPC	-0.0174682	0.664218	0.999064			peakpos2767	CAR 14:0	CAR	0.0195569	0.627596	0.943634			peakpos12430	TAG 53:4	TAG	-0.0189649	0.662532	0.989944			peakpos2099	CAR 10:0	CAR	0.0182569	0.673463	0.997274			peakneg4448	SM 37:2	SM	0.0163111	0.683797	0.992094			peakneg1723	FA 26:2	FA	-0.0267607	0.652647	0.981747
peakneg4581	PC_P 35:2	PC_P	-0.0197866	0.664819	0.999064			peakneg1722	FA 26:2	FA	-0.0204723	0.6282	0.943634			peakneg2832	LPC 20:0	LPC	-0.019577	0.663674	0.989944			peakneg3264	Cer 40:2	Cer	-0.019646	0.674067	0.997274			peakpos13118	TAG 55:6	TAG	-0.014858	0.6847	0.992094			peakpos12743	TAG 54:6	TAG	0.0234734	0.656039	0.981747
peakpos12792	TAG 54:5	TAG	0.0171775	0.667692	0.999064			peakneg5189	PC_P 40:3	PC_P	-0.0188678	0.633846	0.943634			peakpos5562	LPC_O 24:0	LPC_O	0.0197928	0.666319	0.989944			peakneg4671	PC_O 36:4	PC_O	0.017507	0.674322	0.997274			peakneg2900	LPC 22:6	LPC	0.0136661	0.685966	0.992094			peakneg1645	FA 25:2	FA	-0.0261176	0.659984	0.981747
peakneg3913	PE 36:2	PE	-0.0155987	0.670009	0.999064			peakneg5123	PC_P 40:7	PC_P	0.0194588	0.634163	0.943634			peakneg1860	FA 28:4	FA	-0.0199499	0.669726	0.989944			peakneg5191	PC_O 40:4	PC_O	0.0232793	0.677553	0.997274			peakpos11823	TAG 52:7	TAG	-0.0140108	0.686559	0.992094			peakpos8679	TAG 44:1	TAG	-0.0208468	0.662152	0.981747
peakneg5400	PC_O 42:3	PC_O	-0.017341	0.676231	0.999064			peakpos2688	CAR 14:2	CAR	-0.0184831	0.635748	0.943634			peakneg4593	PC 34:2	PC	0.0187572	0.675571	0.989944			peakpos11314	TAG 50:1	TAG	0.0175374	0.680311	0.997274			peakneg4805	SM 40:3	SM	-0.0143367	0.688254	0.992094			peakneg4304	SM 36:3	SM	-0.0233112	0.66264	0.981747
peakpos10723	TAG 49:3	TAG	-0.0159598	0.676499	0.999064			peakneg4448	SM 37:2	SM	0.0207569	0.638066	0.943634			peakpos13066	TAG 55:7	TAG	-0.0184776	0.676026	0.989944			peakneg4304	SM 36:3	SM	0.0181578	0.682083	0.997274			peakpos11828	TAG 51:0	TAG	0.0141603	0.688349	0.992094			peakneg5218	SM 43:2	SM	-0.0230316	0.665124	0.981747
peakpos12430	TAG 53:4	TAG	0.0163102	0.677439	0.999064			peakpos9918	TAG 47:1	TAG	0.0176477	0.639027	0.943634			peakpos14078	TAG 58:8	TAG	0.0180425	0.677929	0.989944			peakneg5512	PC_O 44:7	PC_O	-0.0170719	0.687895	0.997274			peakneg5503	PC_P 44:7	PC_P	0.0150602	0.688938	0.992094			peakpos12323	TAG 53:6	TAG	0.0217385	0.6655	0.981747
peakneg5386	PC_O 42:4	PC_O	0.0177682	0.681494	0.999064			peakpos11076	TAG 50:5	TAG	0.0178064	0.64189	0.943634			peakneg5410	PC 42:9	PC	0.0190162	0.678775	0.989944			peakneg1488	FA 23:0	FA	0.0188807	0.688555	0.997274			peakpos7158	CE 20:3	CE	-0.0146088	0.689906	0.992094			peakneg4342	PC 32:1	PC	-0.0231153	0.668233	0.981747
peakneg391	FA 12:0	FA	-0.0156017	0.682065	0.999064			peakneg3786	PE 35:2	PE	0.0184214	0.643273	0.943634			peakpos11639	TAG 51:3	TAG	-0.0179568	0.679418	0.989944			peakneg4781	PC 36:5	PC	0.0173131	0.688558	0.997274			peakpos8043	TAG 42:0	TAG	-0.0129839	0.692598	0.992094			peakneg4448	SM 37:2	SM	-0.0242902	0.668776	0.981747
peakneg5079	PC 38:3	PC	-0.0168295	0.682771	0.999064			peakneg4906	PC_O 38:5	PC_O	0.0174515	0.647772	0.943634			peakneg4889	PC_P 38:5	PC_P	-0.0177607	0.68218	0.989944			peakneg5161	PC_P 40:5	PC_P	-0.0172507	0.693532	0.997274			peakneg4811	PC 36:3	PC	-0.0140823	0.693377	0.992094			peakneg3053	Cer 38:1	Cer	-0.0246153	0.670816	0.981747
peakpos9390	TAG 46:2	TAG	-0.015324	0.683041	0.999064			peakpos11522	TAG 51:5	TAG	0.0176967	0.652064	0.943634			peakneg2637	Cer 32:1	Cer	0.0192278	0.6826	0.989944			peakneg2900	LPC 22:6	LPC	0.0161336	0.693923	0.997274			peakneg4321	PE 40:7	PE	-0.0140387	0.69733	0.992094			peakneg2914	LPC 22:5	LPC	-0.0220528	0.672583	0.981747
peakpos13500	TAG 56:6	TAG	0.0167422	0.684708	0.999064			peakneg5190	PC_O 40:4	PC_O	0.0178927	0.652521	0.943634			peakneg1778	FA 27:4	FA	-0.0174072	0.683718	0.989944			peakpos9446	TAG 46:1	TAG	-0.0157701	0.701764	0.997274			peakneg1516	FA 24:4	FA	0.0147323	0.698378	0.992094			peakneg2660	LPC 18:3	LPC	-0.0207237	0.67426	0.981747
peakpos8043	TAG 42:0	TAG	0.0148337	0.685425	0.999064			peakneg1737	FA 26:1	FA	-0.0198426	0.652831	0.943634			peakneg5123	PC_P 40:7	PC_P	0.0183703	0.68828	0.989944			peakneg1677	FA 26:5	FA	0.017436	0.702913	0.997274			peakpos3419	CAR 18:1	CAR	-0.0129018	0.699155	0.992094			peakneg4958	PC 37:2	PC	-0.0242996	0.677545	0.981747
peakneg5040	PC 38:5	PC	0.0176186	0.687373	0.999064			peakneg5450	PC 42:6	PC	-0.0173548	0.655551	0.943634			peakneg2698	LPC 18:0	LPC	-0.0182302	0.688577	0.989944			peakpos9000	TAG 45:2	TAG	-0.0155248	0.705179	0.997274			peakneg4069	PE_P 39:6	PE_P	-0.0141726	0.699813	0.992094			peakneg5107	PC 38:2	PC	-0.0213766	0.684423	0.981747
peakneg4872	PC 36:0	PC	0.0239576	0.690027	0.999064			peakpos11134	TAG 50:4	TAG	0.0173567	0.65899	0.943634			peakneg3264	Cer 40:2	Cer	0.019059	0.688938	0.989944			peakneg3685	Cer 43:2	Cer	-0.0164756	0.711965	0.997274			peakneg2637	Cer 32:1	Cer	-0.0148067	0.700625	0.992094			peakpos8733	TAG 44:0	TAG	-0.0194231	0.684766	0.981747
peakneg2762	LPC 19:0	LPC	0.0166316	0.69233	0.999064			peakpos6622	CE 18:3	CE	-0.0166373	0.662757	0.943634			peakneg4579	PC 34:3	PC	0.0180843	0.688993	0.989944			peakneg5400	PC_O 42:3	PC_O	-0.0168751	0.713006	0.997274			peakneg3966	SM 33:1	SM	-0.0141894	0.708073	0.992094			peakneg5470	PC 42:4	PC	-0.021569	0.685195	0.981747
peakneg2787	LPC 20:5	LPC	-0.015474	0.692578	0.999064			peakneg1793	FA 27:3	FA	-0.0170425	0.664954	0.943634			peakneg5127	PC 38:1	PC	0.0196717	0.689378	0.989944			peakneg4342	PC 32:1	PC	0.015783	0.717782	0.997274			peakneg5209	PC_O 40:3	PC_O	-0.0140448	0.708813	0.992094			peakneg5691	PC_O 46:6	PC_O	-0.0228721	0.686473	0.981747
peakneg4187	PE_P 40:6	PE_P	0.0148658	0.695402	0.999064			peakpos10171	TAG 48:4	TAG	0.015879	0.672201	0.943634			peakpos11253	TAG 50:2	TAG	0.0178224	0.691403	0.989944			peakneg5546	PC_O 44:4	PC_O	-0.0167294	0.718386	0.997274			peakneg5322	PC 40:3	PC	0.0163961	0.710877	0.992094			peakpos6657	CE 18:2	CE	-0.0277137	0.696043	0.981747
peakpos9863	TAG 47:2	TAG	-0.0144965	0.700214	0.999064			peakneg4867	PC_P 38:6	PC_P	0.0164075	0.673054	0.943634			peakpos12743	TAG 54:6	TAG	-0.0173373	0.693886	0.989944			peakneg5385	PC_P 42:3	PC_P	0.0155248	0.71921	0.997274			peakneg5107	PC 38:2	PC	0.0133403	0.711389	0.992094			peakpos9000	TAG 45:2	TAG	-0.0188156	0.697627	0.981747
peakpos4494	LPC_O 18:0	LPC_O	-0.0147741	0.701419	0.999064			peakneg4782	PC 36:5	PC	-0.0159958	0.676441	0.943634			peakneg4151	PE_P 40:8	PE_P	0.0167045	0.694259	0.989944			peakpos8631	TAG 44:2	TAG	-0.0144916	0.721071	0.997274			peakneg3786	PE 35:2	PE	-0.0132692	0.714176	0.992094			peakneg4782	PC 36:5	PC	-0.019361	0.698793	0.981747
peakneg5191	PC_O 40:4	PC_O	-0.0194401	0.706957	0.999064			peakneg2927	LPC 22:4	LPC	-0.0167139	0.677459	0.943634			peakneg4472	PC 33:1	PC	0.0170973	0.701382	0.989944			peakneg2698	LPC 18:0	LPC	-0.0158143	0.721707	0.997274			peakneg5400	PC_O 42:3	PC_O	-0.0137147	0.714253	0.992094			peakneg4907	PC_P 38:4	PC_P	0.0189681	0.703417	0.981747
peakneg4684	PC 35:3	PC	0.0146998	0.714011	0.999064			peakneg4671	PC_O 36:4	PC_O	-0.0155699	0.682073	0.943634			peakpos13980	TAG 58:10	TAG	-0.016772	0.702023	0.989944			peakneg4702	PC 35:2	PC	0.0154116	0.729982	0.997274			peakneg5385	PC_P 42:3	PC_P	-0.0128084	0.71907	0.992094			peakneg5416	PC_O 42:2	PC_O	-0.0220476	0.703954	0.981747
peakpos11690	TAG 51:2	TAG	-0.0142867	0.715471	0.999064			peakneg2900	LPC 22:6	LPC	0.0153544	0.685211	0.943634			peakneg3029	DAG 34:3	DAG	0.0169366	0.702967	0.989944			peakneg4929	SM 41:3	SM	0.0170027	0.732005	0.997274			peakpos12192	TAG 52:1	TAG	-0.0127348	0.720657	0.992094			peakneg3974	PE_P 38:5	PE_P	-0.018197	0.707191	0.981747
peakneg4702	PC 35:2	PC	0.014747	0.715661	0.999064			peakpos2041	CAR 10:2	CAR	-0.0161046	0.686014	0.943634			peakneg4210	PE_P 40:5	PE_P	0.0164891	0.70997	0.989944			peakneg5106	PC 38:2	PC	-0.014707	0.734583	0.997274			peakpos8631	TAG 44:2	TAG	-0.0118646	0.721512	0.992094			peakpos10107	TAG 48:5	TAG	-0.0181459	0.70927	0.981747
peakpos13549	TAG 56:5	TAG	0.0150918	0.716662	0.999064			peakneg2660	LPC 18:3	LPC	0.0154005	0.687742	0.943634			peakneg1652	FA 25:1	FA	0.017134	0.711509	0.989944			peakneg5323	PC 40:3	PC	0.0160199	0.736263	0.997274			peakneg4181	SM 35:2	SM	-0.0136783	0.723506	0.992094			peakneg5093	SM 42:2	SM	-0.0184417	0.710001	0.981747
peakpos8631	TAG 44:2	TAG	0.0128831	0.727925	0.999064			peakneg4939	PC_O 38:3	PC_O	0.016077	0.687956	0.943634			peakneg3531	Cer 42:3	Cer	0.0168118	0.712821	0.989944			peakneg3247	DAG 36:4	DAG	-0.0138571	0.737215	0.997274			peakpos13174	TAG 55:5	TAG	0.0128898	0.724428	0.992094			peakneg5174	PC_O 40:5	PC_O	-0.0199182	0.711561	0.981747
peakneg5546	PC_O 44:4	PC_O	-0.0146636	0.730266	0.999064			peakneg4904	PC 37:5	PC	0.0170076	0.688263	0.943634			peakneg5316	SM 44:3	SM	0.0157609	0.716619	0.989944			peakneg4706	PC_O 36:2	PC_O	0.0150556	0.741033	0.997274			peakneg5701	PC_O 46:5	PC_O	-0.0132866	0.727068	0.992094			peakpos4465	LPC_O 18:1	LPC_O	-0.0190126	0.711678	0.981747
peakneg4101	PE 38:5	PE	-0.0130956	0.735182	0.999064			peakneg5385	PC_P 42:3	PC_P	0.0156651	0.691845	0.943634			peakpos9000	TAG 45:2	TAG	-0.0150935	0.718253	0.989944			peakneg4632	PC_P 36:5	PC_P	-0.0132989	0.747279	0.997274			peakneg1346	FA 21:1	FA	0.012088	0.728613	0.992094			peakpos8043	TAG 42:0	TAG	-0.0174057	0.713502	0.981747
peakneg378	FA 12:2	FA	-0.0125696	0.73576	0.999064			peakneg4189	PC_P 32:1	PC_P	-0.0153495	0.693174	0.943634			peakneg1472	FA 23:1	FA	0.0160908	0.720639	0.989944			peakpos3441	CAR 18:0	CAR	0.0132475	0.75173	0.997274			peakpos11964	TAG 52:5	TAG	-0.0122967	0.729588	0.992094			peakneg3257	DAG 36:3	DAG	0.0192225	0.716863	0.981747
peakneg3647	PE 34:1	PE	-0.0126899	0.73629	0.999064			peakpos9863	TAG 47:2	TAG	0.014872	0.693733	0.943634			peakneg2765	Cer 34:1	Cer	-0.0163524	0.722342	0.989944			peakpos8679	TAG 44:1	TAG	-0.0126312	0.756384	0.997274			peakpos12080	TAG 52:3	TAG	-0.0121698	0.731302	0.992094			peakpos10171	TAG 48:4	TAG	-0.0174439	0.719225	0.981747
peakpos9918	TAG 47:1	TAG	-0.0123722	0.741492	0.999064			peakneg5503	PC_P 44:7	PC_P	-0.0164451	0.69435	0.943634			peakneg3463	PE_P 34:2	PE_P	0.0148195	0.724209	0.989944			peakneg4494	PC 33:0	PC	0.0131254	0.758283	0.997274			peakneg5049	SM 42:4	SM	-0.0120026	0.73134	0.992094			peakneg5285	SM 44:5	SM	-0.0193549	0.719434	0.981747
peakneg5512	PC_O 44:7	PC_O	0.012546	0.748166	0.999064			peakneg4580	PC 34:3	PC	-0.01526	0.694704	0.943634			peakneg2660	LPC 18:3	LPC	-0.0146242	0.734938	0.989944			peakneg2927	LPC 22:4	LPC	-0.0132919	0.761079	0.997274			peakneg5161	PC_P 40:5	PC_P	0.0121543	0.734708	0.992094			peakneg4187	PE_P 40:6	PE_P	0.0194061	0.720311	0.981747
peakpos8733	TAG 44:0	TAG	-0.0118372	0.749517	0.999064			peakneg437	FA 13:1	FA	-0.016144	0.699151	0.943634			peakneg3687	Cer 43:2	Cer	-0.0160852	0.740536	0.989944			peakneg5386	PC_O 42:4	PC_O	-0.0141715	0.765642	0.997274			peakneg4339	PE 40:6	PE	-0.0120768	0.738438	0.992094			peakpos11905	TAG 52:6	TAG	0.017672	0.726632	0.981747
peakpos9264	TAG 46:4	TAG	0.0118644	0.751258	0.999064			peakneg731	FA 15:1	FA	-0.0155994	0.699309	0.943634			peakpos10371	TAG 48:1	TAG	-0.0139778	0.74148	0.989944			peakneg2668	LPC 18:2	LPC	-0.0126623	0.769113	0.997274			peakpos9328	TAG 46:3	TAG	-0.0110834	0.742394	0.992094			peakneg4563	PC 34:4	PC	0.0178065	0.727944	0.981747
peakneg4457	PC_P 34:1	PC_P	0.0132676	0.755365	0.999064			peakpos3441	CAR 18:0	CAR	0.0148781	0.700659	0.943634			peakneg4958	PC 37:2	PC	0.0157564	0.746532	0.989944			peakpos6657	CE 18:2	CE	-0.0167663	0.770765	0.997274			peakpos13594	TAG 56:4	TAG	-0.0121375	0.74279	0.992094			peakneg3252	Cer 40:3	Cer	-0.022239	0.72963	0.981747
peakpos11134	TAG 50:4	TAG	-0.0121588	0.757064	0.999064			peakpos9794	TAG 47:3	TAG	0.0142218	0.705294	0.943634			peakneg4319	SM 36:2	SM	-0.0144059	0.748627	0.989944			peakneg2559	LPC 16:0	LPC	0.012776	0.786911	0.997274			peakneg2668	LPC 18:2	LPC	-0.0116419	0.743241	0.992094			peakneg3836	PE_P 37:5	PE_P	0.0216858	0.731612	0.981747
peakneg5323	PC 40:3	PC	-0.0133976	0.757082	0.999064			peakneg3402	Cer 41:1	Cer	0.0154969	0.707014	0.943634			peakpos12022	TAG 52:4	TAG	-0.0139757	0.749466	0.989944			peakneg5416	PC_O 42:2	PC_O	0.0127316	0.788666	0.997274			peakneg2927	LPC 22:4	LPC	0.0118218	0.743619	0.992094			peakneg1541	FA 24:2	FA	-0.0184853	0.731613	0.981747
peakneg1645	FA 25:2	FA	-0.0134036	0.763961	0.999064			peakneg3029	DAG 34:3	DAG	0.0149241	0.709143	0.943634			peakpos11964	TAG 52:5	TAG	-0.0138711	0.75204	0.989944			peakneg5187	PC 39:4	PC	0.0119424	0.792386	0.997274			peakneg4687	PC_P 36:2	PC_P	0.0122891	0.746879	0.992094			peakneg3714	Cer 43:1	Cer	0.0176901	0.733046	0.981747
peakneg2559	LPC 16:0	LPC	-0.0129738	0.76502	0.999064			peakneg5513	PC_P 44:6	PC_P	0.0143969	0.709525	0.943634			peakneg4671	PC_O 36:4	PC_O	-0.0132637	0.754546	0.989944			peakpos2348	CAR 12:2	CAR	0.0113875	0.793345	0.997274			peakneg4593	PC 34:2	PC	-0.0117387	0.748387	0.992094			peakneg2787	LPC 20:5	LPC	0.0175333	0.73363	0.981747
peakpos5151	LPC_O 22:1	LPC_O	-0.0119229	0.76843	0.999064			peakpos10860	TAG 49:1	TAG	0.0143842	0.711342	0.943634			peakpos12323	TAG 53:6	TAG	-0.0127957	0.76559	0.989944			peakneg4707	PC_P 36:1	PC_P	0.0124316	0.793448	0.997274			peakneg3071	DAG 34:1	DAG	0.0114738	0.751422	0.992094			peakpos13174	TAG 55:5	TAG	-0.0182386	0.733888	0.981747
peakneg2339	LPE 20:3	LPE	-0.0118069	0.76863	0.999064			peakneg4953	SM 41:2	SM	0.0159476	0.714208	0.943634			peakneg4888	PC_P 38:5	PC_P	0.0127672	0.76604	0.989944			peakneg4849	PC 36:1	PC	-0.0109453	0.797478	0.997274			peakpos8679	TAG 44:1	TAG	-0.0105668	0.752745	0.992094			peakneg3953	PE_P 38:6	PE_P	0.0176851	0.73512	0.981747
peakneg4477	PC_P 34:0	PC_P	0.0122335	0.770849	0.999064			peakneg3944	SM 33:2	SM	-0.0161715	0.714848	0.943634			peakneg5056	PC 38:4	PC	0.012797	0.767547	0.989944			peakneg5079	PC 38:3	PC	-0.0115051	0.800275	0.997274			peakneg2635	LPC 17:0	LPC	-0.0120132	0.753058	0.992094			peakneg300	FA 10:2	FA	0.0175082	0.737315	0.981747
peakneg2515	LPC 15:0	LPC	-0.0118687	0.772462	0.999064			peakneg2914	LPC 22:5	LPC	0.0143863	0.716085	0.943634			peakneg4929	SM 41:3	SM	-0.014723	0.769818	0.989944			peakneg5285	SM 44:5	SM	0.0108337	0.80144	0.997274			peakpos10926	TAG 49:0	TAG	-0.0110025	0.75683	0.992094			peakpos11964	TAG 52:5	TAG	-0.0170797	0.738291	0.981747
peakneg2333	LPE 20:4	LPE	-0.0109735	0.78001	0.999064			peakneg5691	PC_O 46:6	PC_O	0.0154996	0.724454	0.943634			peakpos11823	TAG 52:7	TAG	-0.0124896	0.77148	0.989944			peakneg2552	LPC 16:1	LPC	0.01119	0.801826	0.997274			peakpos11585	TAG 51:4	TAG	0.0106625	0.762609	0.992094			peakneg4081	PC 30:1	PC	-0.0166987	0.741013	0.981747
peakneg4047	SM 34:3	SM	0.0129931	0.780535	0.999064			peakneg4215	PC_P 32:0	PC_P	0.0131336	0.724528	0.943634			peakneg5331	SM 44:2	SM	-0.0128815	0.772106	0.989944			peakneg4721	PC 35:1	PC	0.0112977	0.806716	0.997274			peakneg2515	LPC 15:0	LPC	0.0112199	0.763683	0.992094			peakpos13500	TAG 56:6	TAG	0.0181219	0.743198	0.981747
peakpos11003	TAG 50:6	TAG	-0.0106003	0.782581	0.999064			peakneg5410	PC 42:9	PC	0.01427	0.725428	0.943634			peakpos11200	TAG 50:3	TAG	0.0121273	0.788128	0.989944			peakpos2041	CAR 10:2	CAR	0.010309	0.814413	0.997274			peakneg4151	PE_P 40:8	PE_P	-0.0102985	0.76424	0.992094			peakneg2200	LPE 18:2	LPE	-0.016858	0.744235	0.981747
peakneg4456	PC_O 34:2	PC_O	-0.0106419	0.788015	0.999064			peakneg5459	PC 42:5	PC	0.0141101	0.728511	0.943634			peakneg5034	SM 42:5	SM	-0.0121517	0.788498	0.989944			peakneg4476	PC_O 34:1	PC_O	0.0105436	0.815487	0.997274			peakneg4439	PC_P 34:2	PC_P	-0.0114311	0.767706	0.992094			peakneg5322	PC 40:3	PC	0.0207652	0.744402	0.981747
peakneg5173	PC_O 40:5	PC_O	-0.0108052	0.793017	0.999064			peakpos10236	TAG 48:3	TAG	0.0131441	0.72881	0.943634			peakneg2515	LPC 15:0	LPC	-0.0122195	0.789512	0.989944			peakneg4101	PE 38:5	PE	-0.00980986	0.8159	0.997274			peakpos7769	TAG 41:0	TAG	-0.00962731	0.768099	0.992094			peakneg2668	LPC 18:2	LPC	-0.0171422	0.748756	0.983925
peakpos10236	TAG 48:3	TAG	-0.00990378	0.794045	0.999064			peakpos2099	CAR 10:0	CAR	-0.0133524	0.73452	0.943634			peakneg4380	PE 40:4	PE	0.011779	0.793941	0.989944			peakpos8324	TAG 43:1	TAG	-0.00916688	0.821324	0.997274			peakneg4189	PC_P 32:1	PC_P	-0.0103439	0.76892	0.992094			peakneg3276	Cer 40:1	Cer	0.0168597	0.756526	0.988874
peakneg5691	PC_O 46:6	PC_O	0.0113149	0.796502	0.999064			peakneg4323	PC 32:2	PC	-0.0137574	0.736082	0.943634			peakneg4821	SM 40:2	SM	0.0147201	0.795791	0.989944			peakneg1173	FA 20:5	FA	0.00969753	0.823374	0.997274			peakneg4457	PC_P 34:1	PC_P	-0.0112552	0.769091	0.992094			peakneg5187	PC 39:4	PC	-0.0168302	0.757955	0.988874
peakneg4958	PC 37:2	PC	-0.0111462	0.79782	0.999064			peakneg3913	PE 36:2	PE	0.0122303	0.736556	0.943634			peakneg2559	LPC 16:0	LPC	0.0125209	0.79606	0.989944			peakneg4667	PC 35:4	PC	0.00935608	0.825591	0.997274			peakpos10171	TAG 48:4	TAG	-0.00973261	0.774674	0.992094			peakneg3402	Cer 41:1	Cer	0.0162026	0.762996	0.991895
peakneg5336	PC 40:2	PC	-0.0107306	0.800101	0.999064			peakneg5361	PC_O 42:6	PC_O	0.0125095	0.737007	0.943634			peakneg3840	Cer 44:2	Cer	-0.011977	0.796699	0.989944			peakneg4454	PC 33:2	PC	0.00960976	0.826322	0.997274			peakneg3839	Cer 44:2	Cer	-0.0118097	0.777776	0.992094			peakneg4181	SM 35:2	SM	-0.0160135	0.778539	0.99554
peakneg4215	PC_P 32:0	PC_P	-0.00935522	0.80311	0.999064			peakneg3852	PE 36:5	PE	0.0129409	0.738208	0.943634			peakneg5459	PC 42:5	PC	0.0114943	0.798234	0.989944			peakneg2428	LPE 22:5	LPE	-0.00959736	0.827297	0.997274			peakneg5174	PC_O 40:5	PC_O	0.00946148	0.789103	0.992094			peakneg3495	PE_P 34:1	PE_P	-0.0144293	0.780185	0.99554
peakpos9000	TAG 45:2	TAG	-0.00904721	0.809701	0.999064			peakneg3846	SM 32:0	SM	0.0129935	0.746314	0.943634			peakpos11314	TAG 50:1	TAG	-0.0111059	0.798344	0.989944			peakneg5123	PC_P 40:7	PC_P	0.00955309	0.831488	0.997274			peakpos8324	TAG 43:1	TAG	-0.00883399	0.79119	0.992094			peakpos12792	TAG 54:5	TAG	0.0148906	0.781451	0.99554
peakpos12743	TAG 54:6	TAG	0.00952986	0.80987	0.999064			peakpos10107	TAG 48:5	TAG	0.0121264	0.747456	0.943634			peakneg5450	PC 42:6	PC	0.0111563	0.798921	0.989944			peakneg3892	PE 36:3	PE	0.00857	0.832139	0.997274			peakneg3268	DAG 36:2	DAG	-0.00915076	0.797319	0.992094			peakneg2206	LPE 18:1	LPE	-0.0141254	0.781965	0.99554
peakpos9794	TAG 47:3	TAG	-0.00871342	0.816303	0.999064			peakpos2229	CAR 11:1	CAR	-0.0125312	0.750732	0.943634			peakneg4667	PC 35:4	PC	0.0105239	0.808512	0.989944			peakneg5034	SM 42:5	SM	0.00946212	0.832424	0.997274			peakpos7549	CE 22:6	CE	0.00883776	0.799514	0.992094			peakneg5191	PC_O 40:4	PC_O	-0.0188155	0.782541	0.99554
peakpos11823	TAG 52:7	TAG	0.00856446	0.823864	0.999064			peakneg3247	DAG 36:4	DAG	0.0118777	0.752127	0.943634			peakneg4782	PC 36:5	PC	-0.0101427	0.812401	0.989944			peakneg5361	PC_O 42:6	PC_O	0.00859782	0.832923	0.997274			peakneg5336	PC 40:2	PC	-0.00969209	0.799723	0.992094			peakneg3566	Cer 42:1	Cer	0.0136104	0.791113	0.99554
peakneg4782	PC 36:5	PC	-0.00849319	0.824123	0.999064			peakneg4797	PC 36:4	PC	0.0124326	0.752544	0.943634			peakpos4442	LPC_P 18:1	LPC_P	-0.0099398	0.81362	0.989944			peakneg3714	Cer 43:1	Cer	0.00900285	0.833414	0.997274			peakneg1533	FA 24:3	FA	0.0100975	0.799879	0.992094			peakneg3913	PE 36:2	PE	-0.0128561	0.791376	0.99554
peakneg4439	PC_P 34:2	PC_P	0.0094889	0.825679	0.999064			peakneg5373	PC_O 42:5	PC_O	-0.0118066	0.753844	0.943634			peakneg4960	PC_O 38:2	PC_O	0.0104349	0.818177	0.989944			peakneg4187	PE_P 40:6	PE_P	0.00863257	0.836859	0.997274			peakneg3625	PE 34:2	PE	-0.00845799	0.800956	0.992094			peakpos2417	CAR 12:0	CAR	-0.0135559	0.793366	0.99554
peakneg3257	DAG 36:3	DAG	0.00825877	0.831367	0.999064			peakneg1778	FA 27:4	FA	0.0117578	0.758268	0.943634			peakneg2680	LPC 18:1	LPC	0.010138	0.819385	0.989944			peakneg3966	SM 33:1	SM	-0.00941052	0.837053	0.997274			peakpos12125	TAG 52:2	TAG	-0.00919478	0.801377	0.992094			peakneg2339	LPE 20:3	LPE	-0.0136918	0.79401	0.99554
peakneg4189	PC_P 32:1	PC_P	0.00819054	0.834443	0.999064			peakneg4494	PC 33:0	PC	-0.0118762	0.759538	0.943634			peakneg4797	PC 36:4	PC	-0.00985375	0.821515	0.989944			peakneg3872	PE 36:4	PE	0.00851814	0.837501	0.997274			peakpos12022	TAG 52:4	TAG	-0.00892104	0.801551	0.992094			peakneg2832	LPC 20:0	LPC	-0.0130494	0.796073	0.99554
peakneg4014	PE_P 38:3	PE_P	0.00769231	0.839473	0.999064			peakneg2429	LPC 14:0	LPC	-0.0121057	0.760978	0.943634			peakneg372	FA 12:3	FA	0.00983208	0.822301	0.989944			peakpos7961	TAG 42:2	TAG	-0.00842442	0.83846	0.997274			peakneg4782	PC 36:5	PC	0.008579	0.804244	0.992094			peakneg4189	PC_P 32:1	PC_P	-0.0129819	0.799201	0.99554
peakneg4889	PC_P 38:5	PC_P	-0.00773396	0.841012	0.999064			peakpos7470	TAG 40:1	TAG	0.0110495	0.761456	0.943634			peakneg2200	LPE 18:2	LPE	0.00907926	0.83278	0.989944			peakneg4669	PE_P 44:8	PE_P	-0.00897842	0.845335	0.997274			peakpos11134	TAG 50:4	TAG	-0.00861024	0.808296	0.992094			peakneg4805	SM 40:3	SM	-0.0129767	0.806479	0.99554
peakneg4069	PE_P 39:6	PE_P	-0.00782872	0.845671	0.999064			peakneg4781	PC 36:5	PC	0.0119635	0.76271	0.943634			peakpos12792	TAG 54:5	TAG	-0.00933867	0.833846	0.989944			peakpos4188	LPC_O 16:0	LPC_O	-0.00848524	0.851451	0.997274			peakpos10660	TAG 49:4	TAG	0.00832934	0.80999	0.992094			peakneg3892	PE 36:3	PE	-0.0120583	0.807519	0.99554
peakneg3714	Cer 43:1	Cer	-0.00720268	0.855382	0.999064			peakneg5187	PC 39:4	PC	0.0125407	0.762717	0.943634			peakneg4477	PC_P 34:0	PC_P	0.00954613	0.839227	0.989944			peakneg4438	PE_P 42:7	PE_P	-0.00786807	0.853386	0.997274			peakneg4580	PC 34:3	PC	0.00829571	0.813711	0.992094			peakneg1677	FA 26:5	FA	0.0133459	0.808915	0.99554
peakneg2174	LPE 18:3	LPE	-0.00641461	0.860672	0.999064			peakneg378	FA 12:2	FA	0.0111108	0.764758	0.943634			peakneg4323	PC 32:2	PC	-0.00890124	0.841935	0.989944			peakpos7470	TAG 40:1	TAG	-0.00730294	0.856117	0.997274			peakneg5056	PC 38:4	PC	-0.00823384	0.814173	0.992094			peakneg3268	DAG 36:2	DAG	0.0125464	0.81472	0.99554
peakneg2635	LPC 17:0	LPC	0.00729759	0.862072	0.999064			peakneg4698	SM 39:2	SM	-0.0124235	0.776383	0.948771			peakpos2348	CAR 12:2	CAR	0.0086468	0.844954	0.989944			peakneg3762	PE_P 36:2	PE_P	-0.00742504	0.856123	0.997274			peakpos9863	TAG 47:2	TAG	0.0078931	0.816518	0.992094			peakpos2726	CAR 14:1	CAR	0.0117565	0.816466	0.99554
peakneg3935	PE 36:1	PE	-0.00631446	0.863261	0.999064			peakneg4581	PC_P 35:2	PC_P	-0.0124518	0.788108	0.948771			peakpos13775	TAG 57:7	TAG	0.00845508	0.851146	0.989944			peakneg4579	PC 34:3	PC	-0.00797919	0.857187	0.997274			peakneg5647	PC_P 46:8	PC_P	0.00801437	0.828742	0.992094			peakneg4012	PE 37:4	PE	0.0118248	0.816551	0.99554
peakneg3819	SM 32:2	SM	0.00768203	0.863331	0.999064			peakpos9390	TAG 46:2	TAG	0.00983894	0.792664	0.948771			peakneg4580	PC 34:3	PC	0.00814887	0.852354	0.989944			peakpos2069	CAR 10:1	CAR	0.00793873	0.857411	0.997274			peakpos11314	TAG 50:1	TAG	-0.00748944	0.832441	0.992094			peakneg4632	PC_P 36:5	PC_P	0.0117582	0.820864	0.99554
peakpos12022	TAG 52:4	TAG	0.00668137	0.865065	0.999064			peakneg4079	PE 38:6	PE	-0.0101786	0.797203	0.948771			peakneg305	FA 10:1	FA	0.0115018	0.852673	0.989944			peakpos10371	TAG 48:1	TAG	-0.00743386	0.857925	0.997274			peakneg4721	PC 35:1	PC	0.00773332	0.838466	0.992094			peakneg3944	SM 33:2	SM	-0.0132234	0.821286	0.99554
peakneg5218	SM 43:2	SM	0.00705157	0.868022	0.999064			peakpos7997	TAG 42:1	TAG	0.00922585	0.801897	0.948771			peakneg4920	PC_O 38:4	PC_O	0.00747218	0.857569	0.989944			peakneg5070	SM 42:3	SM	0.00716886	0.859797	0.997274			peakpos7730	TAG 41:1	TAG	-0.00646827	0.843009	0.992094			peakneg4929	SM 41:3	SM	-0.0136384	0.822719	0.99554
peakneg2206	LPE 18:1	LPE	-0.00626716	0.86842	0.999064			peakpos5917	LPC_O 26:1	LPC_O	0.0100042	0.803466	0.948771			peakneg3609	PE_P 35:2	PE_P	0.00826281	0.858566	0.989944			peakneg2339	LPE 20:3	LPE	-0.00765122	0.861333	0.997274			peakpos9446	TAG 46:1	TAG	-0.00647274	0.849248	0.992094			peakpos12841	TAG 54:4	TAG	-0.0111464	0.827911	0.99554
peakneg3824	PE_P 37:6	PE_P	0.00660292	0.870741	0.999064			peakpos9264	TAG 46:4	TAG	0.00928379	0.803704	0.948771			peakpos11134	TAG 50:4	TAG	-0.0077763	0.85881	0.989944			peakneg1580	FA 24:1	FA	-0.00770782	0.861926	0.997274			peakneg5191	PC_O 40:4	PC_O	-0.00878901	0.849627	0.992094			peakneg4439	PC_P 34:2	PC_P	-0.0121623	0.828555	0.99554
peakneg4606	PC 34:1	PC	-0.00629584	0.871527	0.999064			peakneg3566	Cer 42:1	Cer	0.00972982	0.80439	0.948771			peakpos13500	TAG 56:6	TAG	0.00822964	0.859312	0.989944			peakneg4563	PC 34:4	PC	0.00743231	0.862362	0.997274			peakneg5190	PC_O 40:4	PC_O	0.00655493	0.854449	0.992094			peakneg2822	LPC 20:1	LPC	0.0105069	0.83981	0.99554
peakpos12955	TAG 54:2	TAG	-0.00594083	0.878	0.999064			peakneg1652	FA 25:1	FA	0.0102205	0.804558	0.948771			peakpos7586	CE 22:5	CE	0.00791207	0.863019	0.989944			peakpos8733	TAG 44:0	TAG	0.00705632	0.863167	0.997274			peakpos11003	TAG 50:6	TAG	-0.00630341	0.855645	0.992094			peakneg4698	SM 39:2	SM	-0.0122772	0.840597	0.99554
peakneg3247	DAG 36:4	DAG	0.00576617	0.878813	0.999064			peakneg5173	PC_O 40:5	PC_O	0.0101373	0.80474	0.948771			peakneg2886	Cer 36:2	Cer	-0.00830497	0.864296	0.989944			peakneg3257	DAG 36:3	DAG	-0.00722388	0.863925	0.997274			peakpos12743	TAG 54:6	TAG	-0.00640703	0.857471	0.992094			peakneg5450	PC 42:6	PC	-0.0102932	0.840829	0.99554
peakpos11076	TAG 50:5	TAG	-0.00555153	0.884832	0.999064			peakneg4715	SM 39:1	SM	-0.0105384	0.807528	0.948771			peakneg5145	PC_O 40:7	PC_O	-0.00712413	0.86441	0.989944			peakneg3647	PE 34:1	PE	-0.00701571	0.864797	0.997274			peakneg4472	PC 33:1	PC	-0.00642934	0.859029	0.992094			peakpos11522	TAG 51:5	TAG	0.0100608	0.842742	0.99554
peakneg4724	PC_O 36:1	PC_O	-0.00602023	0.886224	0.999064			peakneg4579	PC 34:3	PC	0.00985747	0.808036	0.948771			peakneg5174	PC_O 40:5	PC_O	-0.00754816	0.865108	0.989944			peakneg5218	SM 43:2	SM	-0.00778851	0.865141	0.997274			peakneg4477	PC_P 34:0	PC_P	-0.00670688	0.860194	0.992094			peakneg3247	DAG 36:4	DAG	0.0102718	0.842996	0.99554
peakneg5547	PC_P 44:3	PC_P	-0.00583154	0.886959	0.999064			peakpos9446	TAG 46:1	TAG	0.00902172	0.810172	0.948771			peakneg4181	SM 35:2	SM	0.00768146	0.872292	0.989944			peakneg3953	PE_P 38:6	PE_P	0.00698684	0.865502	0.997274			peakpos11639	TAG 51:3	TAG	0.00622095	0.860422	0.992094			peakneg5316	SM 44:3	SM	-0.0100885	0.844391	0.99554
peakpos10107	TAG 48:5	TAG	0.0053088	0.888336	0.999064			peakpos8043	TAG 42:0	TAG	0.00869806	0.810379	0.948771			peakneg4698	SM 39:2	SM	-0.00773849	0.87537	0.989944			peakneg4906	PC_O 38:5	PC_O	0.00678836	0.869962	0.997274			peakneg5513	PC_P 44:6	PC_P	0.00602689	0.862522	0.992094			peakpos13549	TAG 56:5	TAG	0.0105925	0.850296	0.99554
peakneg5524	PC_P 44:5	PC_P	-0.00557668	0.889085	0.999064			peakpos11003	TAG 50:6	TAG	0.00913681	0.811279	0.948771			peakneg5307	PC 40:4	PC	-0.00705518	0.876865	0.989944			peakneg3935	PE 36:1	PE	-0.00643782	0.872505	0.997274			peakpos9390	TAG 46:2	TAG	-0.00560864	0.868425	0.992094			peakneg4906	PC_O 38:5	PC_O	-0.00963756	0.850345	0.99554
peakneg4953	SM 41:2	SM	0.00606575	0.88925	0.999064			peakpos8679	TAG 44:1	TAG	0.00869821	0.81456	0.948771			peakneg2174	LPE 18:3	LPE	-0.00626707	0.878646	0.989944			peakneg4244	PC_O 32:0	PC_O	-0.00655661	0.877543	0.997274			peakpos11076	TAG 50:5	TAG	-0.00559742	0.871495	0.992094			peakneg5079	PC 38:3	PC	0.0099757	0.853871	0.99554
peakpos8324	TAG 43:1	TAG	0.00515029	0.889568	0.999064			peakneg4321	PE 40:7	PE	-0.00895377	0.822194	0.948771			peakneg2787	LPC 20:5	LPC	-0.00658059	0.879373	0.989944			peakneg5127	PC 38:1	PC	-0.00727971	0.880251	0.997274			peakneg2552	LPC 16:1	LPC	-0.00595572	0.871681	0.992094			peakneg5207	PC 39:3	PC	0.00985991	0.861051	0.99554
peakneg2552	LPC 16:1	LPC	-0.00561751	0.890625	0.999064			peakneg5174	PC_O 40:5	PC_O	0.00897619	0.822205	0.948771			peakneg4706	PC_O 36:2	PC_O	0.00689064	0.882002	0.989944			peakneg4831	PC 36:2	PC	0.00652174	0.882486	0.997274			peakneg4494	PC 33:0	PC	0.00561957	0.873033	0.992094			peakpos12955	TAG 54:2	TAG	0.00866748	0.862278	0.99554
peakpos10660	TAG 49:4	TAG	-0.00512285	0.893716	0.999064			peakneg391	FA 12:0	FA	0.00832534	0.827065	0.948771			peakpos13012	TAG 55:8	TAG	-0.00645006	0.882235	0.989944			peakneg5691	PC_O 46:6	PC_O	-0.00710362	0.883054	0.997274			peakneg305	FA 10:1	FA	-0.007924	0.873459	0.992094			peakneg4671	PC_O 36:4	PC_O	-0.00857409	0.865777	0.99554
peakneg372	FA 12:3	FA	0.00519297	0.893769	0.999064			peakneg5524	PC_P 44:5	PC_P	0.00865214	0.828503	0.948771			peakneg1488	FA 23:0	FA	0.00674465	0.888299	0.989944			peakpos7997	TAG 42:1	TAG	-0.00579631	0.886552	0.997274			peakneg2811	LPC 20:2	LPC	-0.00569441	0.875505	0.992094			peakneg305	FA 10:1	FA	-0.0123443	0.867582	0.99554
peakneg2698	LPC 18:0	LPC	0.00494731	0.903163	0.999064			peakpos8324	TAG 43:1	TAG	0.00800844	0.828768	0.948771			peakneg2428	LPE 22:5	LPE	-0.00629813	0.888795	0.989944			peakneg5145	PC_O 40:7	PC_O	0.00584843	0.886607	0.997274			peakneg3514	Cer 42:4	Cer	-0.00588259	0.879819	0.992094			peakneg4953	SM 41:2	SM	-0.00935249	0.868459	0.99554
peakneg5209	PC_O 40:3	PC_O	0.00488773	0.906821	0.999064			peakneg2795	LPC 20:4	LPC	-0.00873681	0.829029	0.948771			peakneg4062	SM 34:2	SM	0.0066227	0.889391	0.989944			peakpos7158	CE 20:3	CE	0.00637125	0.887031	0.997274			peakpos3098	CAR 16:0	CAR	-0.00507458	0.881106	0.992094			peakneg291	FA 10:3	FA	-0.00813538	0.873479	0.99554
peakneg4849	PC 36:1	PC	-0.00452597	0.907526	0.999064			peakneg3935	PE 36:1	PE	0.00779906	0.829817	0.948771			peakneg4439	PC_P 34:2	PC_P	0.00643197	0.893981	0.989944			peakneg4292	SM 36:4	SM	-0.0059969	0.894419	0.997274			peakneg4342	PC 32:1	PC	0.00535121	0.882001	0.992094			peakneg3647	PE 34:1	PE	-0.00786915	0.873693	0.99554
peakneg1580	FA 24:1	FA	-0.00447174	0.911889	0.999064			peakneg4081	PC 30:1	PC	-0.00821331	0.831478	0.948771			peakpos14294	TAG 58:3	TAG	-0.00599868	0.895407	0.989944			peakneg5336	PC 40:2	PC	0.00610468	0.894613	0.997274			peakpos7514	TAG 40:0	TAG	-0.004824	0.882653	0.992094			peakneg3786	PE 35:2	PE	0.00793857	0.880644	0.99554
peakneg4831	PC 36:2	PC	0.00416331	0.917993	0.999064			peakneg4907	PC_P 38:4	PC_P	-0.00760113	0.839568	0.951967			peakneg2914	LPC 22:5	LPC	-0.00571879	0.896857	0.989944			peakpos11253	TAG 50:2	TAG	-0.00570779	0.896672	0.997274			peakneg3824	PE_P 37:6	PE_P	0.00543809	0.882957	0.992094			peakneg4798	PC_O 37:4	PC_O	-0.00787319	0.885387	0.99554
peakpos9328	TAG 46:3	TAG	-0.00371823	0.920825	0.999064			peakneg4821	SM 40:2	SM	0.01	0.84121	0.951967			peakpos6622	CE 18:3	CE	-0.00545191	0.899069	0.989944			peakneg3913	PE 36:2	PE	-0.00512512	0.898062	0.997274			peakpos13012	TAG 55:8	TAG	-0.00486589	0.889949	0.992094			peakneg5647	PC_P 46:8	PC_P	0.00785976	0.88677	0.99554
peakneg4632	PC_P 36:5	PC_P	0.00370271	0.921295	0.999064			peakneg5307	PC 40:4	PC	0.00782446	0.846411	0.951967			peakpos13594	TAG 56:4	TAG	-0.00569021	0.90033	0.989944			peakneg3566	Cer 42:1	Cer	-0.00540834	0.899919	0.997274			peakneg5373	PC_O 42:5	PC_O	-0.00474607	0.890037	0.992094			peakneg4124	PE 38:4	PE	-0.00696593	0.889797	0.99554
peakneg1699	FA 26:4	FA	-0.00420564	0.924763	0.999064			peakpos7730	TAG 41:1	TAG	0.00696432	0.847601	0.951967			peakpos4188	LPC_O 16:0	LPC_O	-0.00567168	0.902501	0.989944			peakneg4363	PC 32:0	PC	0.00511037	0.903953	0.997274			peakpos9794	TAG 47:3	TAG	0.00432312	0.898411	0.992094			peakpos13118	TAG 55:6	TAG	0.00721111	0.891564	0.99554
peakneg3268	DAG 36:2	DAG	-0.0037295	0.924875	0.999064			peakpos9328	TAG 46:3	TAG	0.00703716	0.850599	0.951967			peakneg4702	PC 35:2	PC	0.00538187	0.905737	0.989944			peakneg5647	PC_P 46:8	PC_P	-0.0053174	0.905851	0.997274			peakpos12792	TAG 54:5	TAG	-0.00446125	0.901527	0.992094			peakneg3285	DAG 36:1	DAG	-0.00774999	0.892317	0.99554
peakneg5660	PC_O 46:8	PC_O	-0.00362134	0.925842	0.999064			peakpos7769	TAG 41:0	TAG	0.00664183	0.85431	0.951967			peakneg4831	PC 36:2	PC	0.00490039	0.912579	0.989944			peakpos12955	TAG 54:2	TAG	0.00484929	0.908116	0.997274			peakpos13066	TAG 55:7	TAG	-0.00441347	0.901583	0.992094			peakpos10660	TAG 49:4	TAG	-0.00658222	0.894682	0.99554
peakneg2744	LPC 19:1	LPC	0.0039975	0.925906	0.999064			peakneg5660	PC_O 46:8	PC_O	0.00713277	0.85485	0.951967			peakneg1638	FA 25:3	FA	0.00430653	0.918339	0.989944			peakneg5209	PC_O 40:3	PC_O	-0.00518637	0.909491	0.997274			peakneg2744	LPC 19:1	LPC	-0.00448644	0.908672	0.992094			peakneg4360	PE 40:5	PE	-0.00647216	0.89769	0.99554
peakpos11639	TAG 51:3	TAG	-0.00360574	0.926602	0.999064			peakpos2726	CAR 14:1	CAR	0.00701114	0.856596	0.951967			peakneg4563	PC 34:4	PC	-0.00439938	0.919888	0.989944			peakneg5316	SM 44:3	SM	0.00473349	0.911656	0.997274			peakneg4904	PC 37:5	PC	0.00406466	0.915148	0.992094			peakneg2333	LPE 20:4	LPE	0.00647094	0.898291	0.99554
peakpos10171	TAG 48:4	TAG	0.00345124	0.92689	0.999064			peakpos11314	TAG 50:1	TAG	0.00697654	0.857816	0.951967			peakpos11389	TAG 50:0	TAG	0.00433501	0.921868	0.989944			peakneg5207	PC 39:3	PC	-0.0047816	0.912873	0.997274			peakneg5470	PC 42:4	PC	0.00375754	0.919804	0.992094			peakpos11076	TAG 50:5	TAG	-0.00628208	0.898912	0.99554
peakneg5470	PC 42:4	PC	-0.00364222	0.928724	0.999064			peakpos9000	TAG 45:2	TAG	0.00643393	0.864378	0.956333			peakneg4239	PE_P 40:4	PE_P	0.00422715	0.922003	0.989944			peakneg4319	SM 36:2	SM	0.00473868	0.914449	0.997274			peakneg163	FA 8:0	FA	-0.00410238	0.923897	0.992094			peakneg5161	PC_P 40:5	PC_P	-0.0068969	0.900049	0.99554
peakneg5459	PC 42:5	PC	0.00359754	0.929478	0.999064			peakpos2417	CAR 12:0	CAR	-0.0063682	0.870124	0.956971			peakneg2635	LPC 17:0	LPC	0.00445576	0.924491	0.989944			peakneg5307	PC 40:4	PC	-0.00476999	0.91478	0.997274			peakpos11200	TAG 50:3	TAG	-0.00329778	0.928269	0.992094			peakneg3543	Cer 42:2	Cer	0.00561321	0.913333	0.99554
peakpos8679	TAG 44:1	TAG	-0.00326066	0.930268	0.999064			peakneg4929	SM 41:3	SM	-0.00726726	0.870994	0.956971			peakpos14026	TAG 58:9	TAG	0.00414764	0.92462	0.989944			peakneg3071	DAG 34:1	DAG	-0.00466341	0.915333	0.997274			peakneg5145	PC_O 40:7	PC_O	0.00297469	0.929632	0.992094			peakneg4141	PE 38:3	PE	-0.00549507	0.913485	0.99554
peakpos7586	CE 22:5	CE	0.00358707	0.930482	0.999064			peakneg3872	PE 36:4	PE	0.00575894	0.878672	0.956971			peakneg5660	PC_O 46:8	PC_O	-0.00372008	0.931639	0.989944			peakpos6622	CE 18:3	CE	0.00447153	0.915631	0.997274			peakpos11690	TAG 51:2	TAG	0.00311395	0.929999	0.992094			peakneg3514	Cer 42:4	Cer	0.00604041	0.91398	0.99554
peakneg1541	FA 24:2	FA	0.00345695	0.931278	0.999064			peakpos7514	TAG 40:0	TAG	0.00543445	0.880307	0.956971			peakpos12484	TAG 53:3	TAG	-0.00324426	0.940376	0.989944			peakneg3514	Cer 42:4	Cer	-0.00500494	0.915749	0.997274			peakpos9918	TAG 47:1	TAG	-0.00290028	0.931785	0.992094			peakneg1346	FA 21:1	FA	0.00573425	0.914919	0.99554
peakneg3836	PE_P 37:5	PE_P	0.00360657	0.93386	0.999064			peakneg300	FA 10:2	FA	0.00563633	0.884452	0.956971			peakneg5361	PC_O 42:6	PC_O	-0.00293946	0.943495	0.989944			peakneg4580	PC 34:3	PC	-0.00374762	0.930103	0.997274			peakpos10371	TAG 48:1	TAG	0.00293928	0.931937	0.992094			peakneg1533	FA 24:3	FA	-0.00606309	0.916976	0.99554
peakneg5701	PC_O 46:5	PC_O	-0.00334921	0.937075	0.999064			peakpos3375	CAR 18:2	CAR	0.00592773	0.884813	0.956971			peakneg4953	SM 41:2	SM	0.00342127	0.943926	0.989944			peakpos10445	TAG 48:0	TAG	-0.00395746	0.930869	0.997274			peakneg5660	PC_O 46:8	PC_O	0.00295029	0.933046	0.992094			peakneg5040	PC 38:5	PC	-0.00575747	0.920703	0.99554
peakneg2039	LPE 16:0	LPE	-0.00300795	0.939395	0.999064			peakneg1661	FA 25:0	FA	0.00591049	0.888109	0.956971			peakneg5190	PC_O 40:4	PC_O	0.00296402	0.946105	0.989944			peakneg4574	SM 38:3	SM	-0.00378114	0.931678	0.997274			peakneg5034	SM 42:5	SM	0.00293412	0.936582	0.992094			peakpos4442	LPC_P 18:1	LPC_P	-0.00478529	0.921576	0.99554
peakneg5513	PC_P 44:6	PC_P	0.00288886	0.940336	0.999064			peakneg4360	PE 40:5	PE	-0.00539178	0.889755	0.956971			peakneg5070	SM 42:3	SM	-0.00278023	0.946324	0.989944			peakneg2637	Cer 32:1	Cer	-0.00394056	0.932061	0.997274			peakneg451	FA 13:0	FA	0.00282567	0.93664	0.992094			peakneg1472	FA 23:1	FA	-0.00547737	0.921695	0.99554
peakneg3846	SM 32:0	SM	-0.00298545	0.94103	0.999064			peakneg4958	PC 37:2	PC	0.00540652	0.901773	0.956971			peakneg5079	PC 38:3	PC	-0.0030525	0.947363	0.989944			peakneg5040	PC 38:5	PC	-0.0041127	0.932157	0.997274			peakpos10236	TAG 48:3	TAG	-0.00262873	0.938911	0.992094			peakneg5173	PC_O 40:5	PC_O	0.00523128	0.927805	0.996657
peakpos13174	TAG 55:5	TAG	-0.00287867	0.943003	0.999064			peakneg4889	PC_P 38:5	PC_P	0.00448821	0.90741	0.956971			peakneg4687	PC_P 36:2	PC_P	0.00306116	0.948452	0.989944			peakneg4889	PC_P 38:5	PC_P	0.00350872	0.934341	0.997274			peakpos10860	TAG 49:1	TAG	-0.00267688	0.939096	0.992094			peakneg2319	LPE 20:5	LPE	0.00447945	0.92977	0.996657
peakneg4124	PE 38:4	PE	-0.00267542	0.944672	0.999064			peakpos10926	TAG 49:0	TAG	-0.00443967	0.910155	0.956971			peakneg3247	DAG 36:4	DAG	0.00270041	0.948964	0.989944			peakneg4782	PC 36:5	PC	-0.00341967	0.935241	0.997274			peakpos5917	LPC_O 26:1	LPC_O	-0.00264886	0.941328	0.992094			peakneg3824	PE_P 37:6	PE_P	0.00487076	0.932259	0.996657
peakneg4687	PC_P 36:2	PC_P	0.00274217	0.948169	0.999064			peakneg3892	PE 36:3	PE	0.00409667	0.911633	0.956971			peakpos13728	TAG 57:8	TAG	0.0028269	0.949175	0.989944			peakneg3786	PE 35:2	PE	-0.00347598	0.936753	0.997274			peakneg2762	LPC 19:0	LPC	0.002636	0.944445	0.992094			peakneg372	FA 12:3	FA	0.00400015	0.93969	0.996657
peakneg2319	LPE 20:5	LPE	-0.00245238	0.949994	0.999064			peakpos3064	CAR 16:2	CAR	-0.0040306	0.912989	0.956971			peakneg4456	PC_O 34:2	PC_O	0.00278984	0.949992	0.989944			peakneg5190	PC_O 40:4	PC_O	0.00329968	0.938839	0.997274			peakneg4579	PC 34:3	PC	-0.00251003	0.945267	0.992094			peakneg2429	LPC 14:0	LPC	-0.00385795	0.940102	0.996657
peakpos13118	TAG 55:6	TAG	-0.00240258	0.952642	0.999064			peakneg3839	Cer 44:2	Cer	0.00502313	0.913327	0.956971			peakneg4904	PC 37:5	PC	-0.00295046	0.950089	0.989944			peakneg1860	FA 28:4	FA	0.00343677	0.939739	0.997274			peakneg1793	FA 27:3	FA	-0.00232487	0.948266	0.992094			peakneg5055	PC 38:4	PC	0.00354124	0.944422	0.996657
peakneg2832	LPC 20:0	LPC	-0.00235556	0.95338	0.999064			peakneg5107	PC 38:2	PC	-0.00436786	0.913545	0.956971			peakpos11690	TAG 51:2	TAG	0.00256436	0.953144	0.989944			peakneg3268	DAG 36:2	DAG	-0.00281351	0.94779	0.999623			peakneg4215	PC_P 32:0	PC_P	-0.00193181	0.954458	0.992094			peakpos11003	TAG 50:6	TAG	0.00341629	0.94483	0.996657
peakneg5361	PC_O 42:6	PC_O	0.00211236	0.954556	0.999064			peakneg4456	PC_O 34:2	PC_O	-0.00427962	0.914086	0.956971			peakneg2319	LPE 20:5	LPE	-0.00243651	0.955176	0.989944			peakpos7769	TAG 41:0	TAG	-0.00228563	0.954249	0.999623			peakpos9000	TAG 45:2	TAG	0.00173608	0.959166	0.992094			peakneg5373	PC_O 42:5	PC_O	0.00357063	0.945068	0.996657
peakneg4454	PC 33:2	PC	-0.00217546	0.956161	0.999064			peakneg5207	PC 39:3	PC	0.00428958	0.914557	0.956971			peakneg3285	DAG 36:1	DAG	-0.0025977	0.956783	0.989944			peakneg3029	DAG 34:3	DAG	-0.00205241	0.96243	0.999623			peakpos3441	CAR 18:0	CAR	0.00177697	0.959357	0.992094			peakneg3071	DAG 34:1	DAG	0.00315693	0.954205	0.996657
peakpos11964	TAG 52:5	TAG	0.00177742	0.964034	0.999064			peakpos8631	TAG 44:2	TAG	0.0038615	0.916504	0.956971			peakneg1793	FA 27:3	FA	-0.00224203	0.959572	0.989944			peakpos7586	CE 22:5	CE	-0.00198278	0.964746	0.999623			peakpos11253	TAG 50:2	TAG	0.00166049	0.963674	0.992094			peakneg2039	LPE 16:0	LPE	0.00278394	0.955017	0.996657
peakneg3685	Cer 43:2	Cer	0.00181488	0.964554	0.999064			peakpos10371	TAG 48:1	TAG	0.00390891	0.918059	0.956971			peakneg4106	PC 30:0	PC	-0.00212189	0.960275	0.989944			peakneg4797	PC 36:4	PC	0.00186393	0.965536	0.999623			peakneg5691	PC_O 46:6	PC_O	-0.00168834	0.965959	0.992094			peakneg3680	PE_P 36:5	PE_P	0.00277835	0.959851	0.996657
peakneg4472	PC 33:1	PC	0.00172203	0.965682	0.999064			peakneg3819	SM 32:2	SM	0.00458253	0.918317	0.956971			peakneg3680	PE_P 36:5	PE_P	0.00217899	0.960371	0.989944			peakneg4360	PE 40:5	PE	-0.00170556	0.967922	0.999623			peakpos10445	TAG 48:0	TAG	-0.00152531	0.967734	0.992094			peakneg4580	PC 34:3	PC	0.00218409	0.967403	0.996657
peakneg4904	PC 37:5	PC	-0.00168752	0.968168	0.999064			peakneg4920	PC_O 38:4	PC_O	0.00373079	0.920165	0.956971			peakneg2744	LPC 19:1	LPC	-0.0023575	0.961082	0.989944			peakneg2429	LPC 14:0	LPC	0.00147777	0.972561	0.999623			peakneg2914	LPC 22:5	LPC	0.00136937	0.969301	0.992094			peakneg4101	PE 38:5	PE	0.0019661	0.969303	0.996657
peakneg3534	SM 30:1	SM	-0.00168797	0.968332	0.999064			peakneg5701	PC_O 46:5	PC_O	0.00377447	0.929304	0.963722			peakpos12192	TAG 52:1	TAG	-0.00215774	0.961083	0.989944			peakneg5547	PC_P 44:3	PC_P	0.00151276	0.973167	0.999623			peakneg4360	PE 40:5	PE	0.00131217	0.97024	0.992094			peakneg5675	PC_O 46:7	PC_O	-0.00214818	0.96985	0.996657
peakpos12080	TAG 52:3	TAG	-0.00153666	0.96879	0.999064			peakpos7961	TAG 42:2	TAG	0.00295901	0.936903	0.968842			peakpos13174	TAG 55:5	TAG	0.00206676	0.963396	0.989944			peakpos8043	TAG 42:0	TAG	-0.00115034	0.977014	0.999623			peakneg4797	PC 36:4	PC	0.0013279	0.970307	0.992094			peakneg4581	PC_P 35:2	PC_P	0.00205404	0.974237	0.996657
peakpos11905	TAG 52:6	TAG	0.00124206	0.974487	0.999064			peakneg3534	SM 30:1	SM	0.00304562	0.942795	0.972174			peakpos7158	CE 20:3	CE	-0.00201112	0.964623	0.989944			peakneg2747	Cer 34:2	Cer	-0.00111406	0.980759	0.999623			peakpos13775	TAG 57:7	TAG	0.0013161	0.971287	0.992094			peakneg2552	LPC 16:1	LPC	-0.00149021	0.97743	0.996657
peakneg3239	DAG 36:5	DAG	0.00102029	0.978691	0.999064			peakneg4667	PC 35:4	PC	0.00182311	0.962567	0.985248			peakneg4867	PC_P 38:6	PC_P	0.00188314	0.965249	0.989944			peakneg3846	SM 32:0	SM	-0.000865961	0.984162	0.999623			peakneg4079	PE 38:6	PE	0.00123599	0.972689	0.992094			peakneg3935	PE 36:1	PE	-0.00131704	0.978363	0.996657
peakneg2200	LPE 18:2	LPE	0.000996641	0.979241	0.999064			peakpos9505	TAG 46:0	TAG	-0.00175175	0.962596	0.985248			peakpos12892	TAG 54:3	TAG	0.00174043	0.968028	0.989944			peakneg2333	LPE 20:4	LPE	0.00076835	0.985707	0.999623			peakneg2660	LPC 18:3	LPC	-0.00115886	0.973271	0.992094			peakneg3531	Cer 42:3	Cer	0.00134322	0.979875	0.996657
peakpos5531	LPC_O 24:1	LPC_O	-0.000878375	0.981598	0.999064			peakpos7158	CE 20:3	CE	-0.00185106	0.963595	0.985248			peakpos13459	TAG 56:7	TAG	-0.00177664	0.968187	0.989944			peakneg3952	PE_P 38:6	PE_P	-0.000755264	0.98573	0.999623			peakneg5459	PC 42:5	PC	0.00123381	0.973594	0.992094			peakneg2026	LPE 16:1	LPE	-0.00121884	0.982204	0.996657
peakneg1860	FA 28:4	FA	0.000700931	0.986533	0.999064			peakpos8733	TAG 44:0	TAG	0.00152159	0.967079	0.986041			peakneg5207	PC 39:3	PC	0.00162196	0.97097	0.990009			peakneg3735	PE_P 36:3	PE_P	0.000483262	0.990677	0.999623			peakpos12484	TAG 53:3	TAG	0.00103221	0.976647	0.992094			peakpos12892	TAG 54:3	TAG	0.000932123	0.98508	0.996657
peakneg3855	PE_P 37:4	PE_P	0.000573609	0.987943	0.999064			peakpos2561	CAR 13:1	CAR	0.00115523	0.977843	0.994231			peakneg3071	DAG 34:1	DAG	-0.000704387	0.987453	0.996414			peakneg3855	PE_P 37:4	PE_P	0.00042103	0.991929	0.999623			peakneg3257	DAG 36:3	DAG	-0.00093424	0.978666	0.992094			peakpos4188	LPC_O 16:0	LPC_O	-0.000995435	0.985805	0.996657
peakpos12323	TAG 53:6	TAG	0.000467421	0.99029	0.999064			peakpos12192	TAG 52:1	TAG	0.000957343	0.980652	0.99431			peakneg2811	LPC 20:2	LPC	-0.000502275	0.991069	0.996414			peakpos7730	TAG 41:1	TAG	-0.000391227	0.992178	0.999623			peakpos4188	LPC_O 16:0	LPC_O	0.000991307	0.97869	0.992094			peakneg3852	PE 36:5	PE	0.000901716	0.985942	0.996657
peakpos6657	CE 18:2	CE	-0.000601385	0.990845	0.999064			peakneg3239	DAG 36:5	DAG	-0.000735736	0.984524	0.995463			peakneg2429	LPC 14:0	LPC	0.000381485	0.993072	0.996414			peakneg3852	PE 36:5	PE	0.000166136	0.996857	0.999623			peakpos12323	TAG 53:6	TAG	-0.000820344	0.981192	0.992094			peakneg4323	PC 32:2	PC	-0.000724593	0.989268	0.996657
peakpos11522	TAG 51:5	TAG	-0.000426144	0.991331	0.999064			peakneg3625	PE 34:2	PE	0.00048037	0.98955	0.99606			peakneg5691	PC_O 46:6	PC_O	-0.000378628	0.993823	0.996414			peakpos7514	TAG 40:0	TAG	-7.96605e-05	0.998406	0.999623			peakneg4889	PC_P 38:5	PC_P	-0.000537631	0.987712	0.993256			peakneg3872	PE 36:4	PE	-0.000569653	0.990956	0.996657
peakneg2026	LPE 16:1	LPE	0.000179835	0.99649	0.999064			peakneg4339	PE 40:6	PE	0.000260431	0.994777	0.99606			peakneg3239	DAG 36:5	DAG	0.000225684	0.995774	0.996414			peakneg2026	LPE 16:1	LPE	7.73328e-05	0.998625	0.999623			peakpos2041	CAR 10:2	CAR	-0.00055383	0.987799	0.993256			peakneg5070	SM 42:3	SM	-0.000408266	0.99345	0.996657
peakneg2680	LPC 18:1	LPC	8.02414e-05	0.998389	0.999064			peakneg5336	PC 40:2	PC	0.00025704	0.995137	0.99606			peakpos1999	CAR 10:3	CAR	0.000205101	0.996221	0.996414			peakneg5056	PC 38:4	PC	-2.48919e-05	0.999533	0.999623			peakpos11522	TAG 51:5	TAG	-0.000200176	0.995478	0.99822			peakneg3687	Cer 43:2	Cer	0.000439171	0.993919	0.996657
peakpos11585	TAG 51:4	TAG	4.58496e-05	0.999064	0.999064			peakneg1638	FA 25:3	FA	0.000185118	0.99606	0.99606			peakneg1723	FA 26:2	FA	-0.000221842	0.996414	0.996414			peakneg5660	PC_O 46:8	PC_O	2.01485e-05	0.999623	0.999623			peakneg4671	PC_O 36:4	PC_O	6.74317e-05	0.998431	0.998431			peakpos7122	CE 20:4	CE	5.06242e-05	0.999212	0.999212

## Sheet: S5 Covariates_Sensitivity
Table S5. Sensitivity analysis of effect of the covariates on DG-SYM test performance
Treatment	Estimate	S.E.	t value	R2yd.x	RV_q	RV_qa	f2yd.x	dof
Age	-0.0248208	0.00258639	-9.5967	0.150461	0.341505	0.283278	0.177109	520
Edu_status	0.137192	0.0219073	6.26238	0.070129	0.239491	0.171478	0.075418	520
Sex	0.356426	0.0655726	5.43559	0.0537637	0.211644	0.141	0.0568185	520
Antipsychotics	-0.22709	0.0420278	-5.40333	0.0531614	0.210536	0.139787	0.0561462	520
Dur_illness	-0.0101331	0.00415012	-2.44164	0.0113347	0.101494	0.020623	0.0114646	520
Diagnosis	-0.133984	0.062906	-2.12992	0.00864867	0.0891428	0.0071434	0.00872412	520
Tranquilizers	-0.181595	0.0897417	-2.02353	0.00781288	0.084888	0.00250075	0.00787441	520
BMI	-0.0099887	0.00596901	-1.67343	0.00535645	0.0707413	0	0.0053853	520
Antidepressants	0.0803503	0.0643267	1.2491	0.00299149	0.0532968	0	0.00300047	520
Mood_stabilizers	0.0966042	0.0848815	1.13811	0.00248474	0.0486793	0	0.00249093	520

## Sheet: S6 Covariates_Effect
Table S6.Comparison of outputs for our four significant results from different linear models that were adjusted for different covariates, with sensitivity analysis used to assess robustness of the covariates
Variables	The four Significant Lipids	Beta	p value	FDR
	peakneg4474	-0.187121	<0.001	<0.05
Model I	peakneg3053	-0.277889	<0.001	<0.05
	peakneg4239	-0.162788	<0.001	<0.05
	peakneg4210	-0.15846	<0.001	<0.05
	peakneg4474	-0.138638	<0.001	<0.05
Model II	peakneg3053	-0.141681	<0.001	<0.05
	peakneg4239	-0.138043	<0.001	<0.05
	peakneg4210	-0.123781	<0.001	<0.05
	peakneg4474	-0.13421	<0.001	<0.05
Model III	peakneg3053	-0.13691	<0.001	<0.05
	peakneg4239	-0.123921	<0.001	<0.05
	peakneg4210	-0.124878	<0.001	<0.05
Model I: Not-adjusted for covariates, Model II: Age + Sex + Educational status + Antipsychotics (four covariates with RVq > 20%), Model III: Model II + Diagnosis + BMI + Duration of illness + Antidepressants + Mood stabilizers + Tranquilizers.

## Sheet: S7 Lipid_Class_Enrichment
Table S7. Lipid class-based enrichment results in LipidR for dichotomous (Mean-based low versus high) cognitive tests results
TMTA						TMTB						DGTSPF						DGTSPB						DGSYM						MWTB
Lipid class	p value	Adj p value	Effect size			Lipid class	p value	Adj p value	Effect size			Lipid class	p value	Adj p value	Effect size			Lipid class	p value	Adj p value	Effect size			Lipid class	p value	Adj p value	Effect size			Lipid class	p value	Adj p value	Effect size
CAR	2.02859e-10	1.2983e-08	0.89414			PC	6.89363e-19	4.41192e-17	0.677151			TAG	3.32603e-14	2.12866e-12	0.70135			LPC	7.60225e-07	4.86544e-05	0.819752			TAG	1.85868e-10	1.18955e-08	-0.649889			TAG	2.65963e-07	1.70216e-05	0.644137
TAG	3.19036e-08	1.02092e-06	-0.655845			TAG	1.08966e-12	3.4869e-11	-0.67988			PE	2.43326e-12	7.78642e-11	-0.773133			LPE	5.42491e-05	0.00173597	0.870071			DAG	2.65179e-07	8.48573e-06	-0.964912			CAR	0.00715859	0.0572687	-0.620202
LPE	0.076175	0.375016	-0.670352			PE	0.00100783	0.0215004	-0.526808			FA	0.000327772	0.00699247	-0.617826			FA	0.00159123	0.0169732	-0.579497			FA	4.74683e-07	1.01266e-05	0.738303			PE	0.0257795	0.137491	-0.42898
Cer	0.119938	0.457143	-0.532586			LPE	0.00146531	0.023445	-0.776661			SM	0.00614769	0.0521622	0.504841			LPCO	0.00145894	0.0169732	0.859387			PE	8.03495e-05	0.00102847	0.591702			FA	0.151751	0.394478	-0.383917
CE	0.139089	0.475805	0.667419			CAR	0.00334794	0.0357114	0.591766			LPC	0.0260251	0.144199	0.539615			CAR	0.00515733	0.0459236	-0.633955			Cer	0.0625001	0.190477	-0.527521			LPE	0.154093	0.394478	0.625967
DAG	0.160584	0.475805	0.612608			Cer	0.0212255	0.135843	0.502132			LPCO	0.210421	0.420842	0.576314			TAG	0.0370296	0.1823	-0.353716			LPE	0.0730088	0.212389	0.632914			SM	0.261559	0.526316	0.416905
SM	0.153409	0.475805	-0.447009			LPC	0.152516	0.406709	-0.450746			CAR	0.345756	0.566532	-0.382864			CE	0.169772	0.547284	-0.654016			CAR	0.132632	0.292704	0.479158			LPCO	0.311075	0.568823	0.5887
FA	0.163558	0.475805	-0.448008			SM	0.196825	0.419894	0.312303			Cer	0.803571	0.931629	0.265861			PE	0.227575	0.662036	0.361667			CE	0.212581	0.346781	0.61516			DAG	0.518041	0.771038	-0.437696
PC	0.232955	0.573427	0.268218			FA	0.408223	0.655315	-0.329257			CE	0.92	0.996289	-0.30424			DAG	0.379237	0.866828	-0.506478			LPC	0.263941	0.412005	-0.414544			CE	0.554992	0.80726	0.510841
LPC	0.560937	0.747917	-0.355251			DAG	0.757785	0.947732	-0.361568			DAG	0.93254	0.996289	-0.265979			Cer	0.754098	0.940241	0.294404			LPCO	0.301969	0.450344	0.543384			Cer	0.636656	0.848875	-0.316173
PE	0.821918	0.906944	-0.247415			CE	0.898383	0.974249	0.279883			LPE	0.995976	0.996289	-0.18103			SM	0.676522	0.940241	0.28382			SM	0.6122	0.799609	0.274907			LPC	0.873938	0.953587	0.276318
LPCO	0.944039	0.987284	0.25731			LPCO	0.967128	0.974249	-0.234468			PC	0.990253	0.996289	-0.165637			PC	0.825758	0.940241	-0.214592			PC	0.87193	0.93874	-0.202093			PC	0.895161	0.953587	-0.200741

## Sheet: S8 Number of participants
Table S8. Number of participants for each test in the LipidR analysis of mean-based dichotomous cognitive test scores
Cognitive test	Number of participants (%)
	High	Low
TMTA	279 (50.9)	269 (49.1)
TMTB	261 (49.1)	270 (50.9)
DGT-SP-FRW	274 (50.3)	271 (49.7)
DGT-SP-BCK	251 (46.1)	294 (53.9)
DG-SYM	273 (51.4)	258 (48.6)
MWT-B	159 (50.5)	156 (49.5)

## Sheet: S9 PRS_SCZ_Lipids
Table S9. Effect of PRS-SCZ on the plasma lipid levels
Plasma lipids feature	Beta	Odds Ratio	Lower 95%CI	Upper 95%CI	p value	FDR
peakneg3252	0.358652	1.4314	1.11527	1.83714	0.00503952	0.501406
peakpos12955	0.426751	1.53227	1.13546	2.06776	0.00545401	0.501406
peakneg3935	0.440805	1.55396	1.13711	2.12361	0.00587198	0.501406
peakneg3625	0.420835	1.52323	1.1165	2.07814	0.00816915	0.501406
peakneg3913	0.425552	1.53044	1.11761	2.09576	0.00821893	0.501406
peakneg2895	0.361268	1.43515	1.09403	1.88263	0.00934858	0.501406
peakpos11314	0.388561	1.47486	1.09862	1.97994	0.00998645	0.501406
peakpos12192	0.380264	1.46267	1.0911	1.96077	0.0112804	0.501406
peakneg3285	0.344793	1.4117	1.07395	1.85567	0.0137873	0.501406
peakpos13728	0.360651	1.43426	1.06691	1.9281	0.0172552	0.501406
peakneg3531	0.340332	1.40541	1.06166	1.86047	0.0177691	0.501406
peakneg4593	0.347877	1.41606	1.05632	1.89831	0.0203894	0.501406
peakneg4339	0.343324	1.40962	1.05022	1.89203	0.0226451	0.501406
peakneg4831	0.340916	1.40623	1.04979	1.88371	0.022678	0.501406
peakneg3647	0.354085	1.42488	1.05036	1.93293	0.0232713	0.501406
peakneg3514	0.308181	1.36095	1.04096	1.77929	0.0246473	0.501406
peakneg4079	0.330724	1.39198	1.03682	1.86879	0.0282118	0.501406
peakneg2886	0.299971	1.34982	1.03297	1.76385	0.0284211	0.501406
peakneg3071	0.328515	1.3889	1.03194	1.86935	0.0306644	0.501406
peakneg3786	0.321687	1.37945	1.02802	1.85103	0.0324907	0.501406
peakpos12743	0.320291	1.37753	1.02427	1.85263	0.0346052	0.501406
peakneg3892	0.335122	1.39811	1.02464	1.90771	0.03504	0.501406
peakneg3264	0.288705	1.3347	1.01783	1.75022	0.037315	0.501406
peakpos12022	0.312377	1.36667	1.01267	1.84442	0.0416317	0.501406
peakpos12792	0.304511	1.35596	1.01116	1.81835	0.0424553	0.501406
peakpos11253	0.299025	1.34854	1.0098	1.80092	0.0432784	0.501406
peakpos13012	0.311966	1.36611	1.00999	1.8478	0.0434393	0.501406
peakneg4579	0.291361	1.33825	1.00607	1.78011	0.0458656	0.501406
peakpos12080	0.302748	1.35357	1.00542	1.82229	0.0465041	0.501406
peakneg3402	0.281995	1.32577	1.00292	1.75256	0.0481894	0.501406
peakpos11639	0.30364	1.35478	1.00237	1.83109	0.0487568	0.501406
peakneg3839	0.246481	1.27951	0.997689	1.64095	0.0527183	0.501406
peakneg3276	0.289886	1.33627	0.996671	1.79159	0.0532113	0.501406
peakneg4920	-0.312328	0.731741	0.53332	1.00399	0.0534949	0.501406
peakpos11200	0.281069	1.32455	0.992499	1.76768	0.056839	0.501406
peakneg2765	0.271271	1.31163	0.992105	1.73407	0.0574288	0.501406
peakpos12841	0.29446	1.3424	0.991315	1.81783	0.0575215	0.501406
peakpos13066	0.287695	1.33335	0.989488	1.79671	0.059247	0.501406
peakneg2206	0.295008	1.34314	0.989144	1.82382	0.0593137	0.501406
peakneg3257	0.291803	1.33884	0.988324	1.81367	0.0601099	0.501406
peakneg4321	0.28449	1.32908	0.98837	1.78725	0.060324	0.501406
peakpos11134	0.285426	1.33033	0.985858	1.79516	0.0624937	0.501406
peakneg4417	-0.263281	0.768526	0.580959	1.01665	0.0657153	0.501406
peakneg3566	0.276381	1.31835	0.981963	1.76997	0.066513	0.501406
peakneg3029	0.270709	1.31089	0.981769	1.75035	0.0670495	0.501406
peakneg4141	0.284669	1.32932	0.978654	1.80564	0.0690516	0.501406
peakneg3687	0.23976	1.27094	0.979939	1.64837	0.0713149	0.501406
peakneg4124	0.282187	1.32603	0.974946	1.80353	0.0727182	0.501406
peakpos11585	0.279588	1.32259	0.97503	1.79403	0.0728563	0.501406
peakpos13459	0.266135	1.30491	0.972132	1.75161	0.0770162	0.501406
peakpos12323	0.276232	1.31815	0.970984	1.78945	0.0771219	0.501406
peakneg3952	0.275108	1.31667	0.96952	1.78813	0.0787036	0.501406
peakneg4888	-0.273439	0.760758	0.560922	1.03179	0.079222	0.501406
peakpos12125	0.257973	1.2943	0.969404	1.72809	0.0808384	0.501406
peakpos11690	0.265961	1.30468	0.967889	1.75868	0.0814497	0.501406
peakneg4323	0.258567	1.29507	0.96808	1.73252	0.0821964	0.501406
peakneg1778	0.267127	1.30621	0.964375	1.7692	0.0850147	0.501406
peakneg3495	0.275499	1.31719	0.962501	1.80258	0.0858162	0.501406
peakneg3268	0.259292	1.29601	0.964246	1.74193	0.0862785	0.501406
peakpos11522	0.266067	1.30482	0.9631	1.76779	0.0865249	0.501406
peakneg3543	0.255693	1.29136	0.963946	1.72997	0.0871621	0.501406
peakpos1999	-0.263246	0.768553	0.568633	1.03876	0.0873953	0.501406
peakneg3053	0.239003	1.26998	0.96542	1.67063	0.0881625	0.501406
peakneg4101	0.265256	1.30377	0.960677	1.76938	0.0892655	0.501406
peakpos11964	0.26025	1.29725	0.961159	1.75087	0.0895367	0.501406
peakneg3666	0.227123	1.25498	0.964621	1.63275	0.0913184	0.50226
peakneg1638	0.264054	1.3022	0.95582	1.7741	0.0948181	0.50226
peakneg2200	0.25818	1.29457	0.956133	1.75281	0.095556	0.50226
peakneg3735	0.262406	1.30005	0.955177	1.76945	0.0958419	0.50226
peakpos10723	0.261657	1.29908	0.95453	1.768	0.0967121	0.50226
peakneg4012	0.253012	1.2879	0.954929	1.73697	0.0979683	0.50226
peakpos12484	0.253207	1.28815	0.952237	1.74256	0.101095	0.505802
peakpos13118	0.245402	1.27814	0.953129	1.71396	0.101759	0.505802
peakneg2039	0.243574	1.2758	0.952606	1.70865	0.102828	0.505802
peakpos13594	0.237467	1.26803	0.94869	1.69487	0.109294	0.512354
peakneg3872	0.24779	1.28119	0.944248	1.73837	0.112105	0.512354
peakneg2026	0.234417	1.26417	0.946107	1.68916	0.113514	0.512354
peakneg4333	0.23463	1.26444	0.94566	1.69068	0.11404	0.512354
peakpos10371	0.245305	1.27801	0.942155	1.73359	0.115423	0.512354
peakpos14294	0.229442	1.2579	0.945518	1.67348	0.115798	0.512354
peakneg4360	0.241583	1.27326	0.942222	1.72061	0.116432	0.512354
peakneg3463	0.246339	1.27933	0.940984	1.73934	0.116604	0.512354
peakneg4906	-0.245116	0.782614	0.576403	1.0626	0.116828	0.512354
peakpos12430	0.242793	1.2748	0.94029	1.72832	0.118547	0.513704
peakneg2637	0.212057	1.23622	0.943004	1.6206	0.125368	0.535133
peakneg3852	0.234275	1.26399	0.936428	1.70614	0.126433	0.535133
peakneg4359	0.234431	1.26419	0.935157	1.70899	0.128092	0.535927
peakpos11389	-0.227722	0.796345	0.590663	1.07365	0.135843	0.555986
peakpos13342	0.225257	1.25265	0.93082	1.68574	0.137681	0.555986
peakneg3247	0.237096	1.26756	0.927044	1.73316	0.138055	0.555986
peakneg291	-0.227626	0.796422	0.588809	1.07724	0.140244	0.555986
peakneg4687	-0.207235	0.812829	0.617128	1.07059	0.140923	0.555986
peakneg2900	0.232445	1.26168	0.925534	1.71991	0.142051	0.555986
peakneg4872	0.162113	1.17599	0.946163	1.46165	0.144581	0.556207
peakneg4189	-0.221998	0.800917	0.594217	1.07952	0.14556	0.556207
peakpos10860	0.226383	1.25406	0.924147	1.70174	0.146692	0.556207
peakneg4958	0.202794	1.22482	0.929279	1.61435	0.150653	0.563239
peakneg5285	-0.220129	0.802416	0.594164	1.08366	0.151641	0.563239
peakpos13775	0.212972	1.23735	0.921679	1.66114	0.157017	0.577314
peakneg2747	0.196285	1.21687	0.925577	1.59985	0.160331	0.578967
peakpos2041	-0.212606	0.808475	0.600665	1.08818	0.161366	0.578967
peakpos13500	0.204188	1.22653	0.921496	1.63253	0.162238	0.578967
peakpos12892	0.212567	1.23685	0.914879	1.67213	0.16766	0.584844
peakpos9000	0.218673	1.24442	0.912116	1.6978	0.168298	0.584844
peakpos14026	0.208585	1.23193	0.913918	1.66061	0.171554	0.584844
peakpos10660	0.214569	1.23933	0.910736	1.68647	0.172813	0.584844
peakneg3824	0.200705	1.22226	0.915884	1.63114	0.173419	0.584844
peakneg4783	-0.207084	0.812952	0.603566	1.09498	0.173525	0.584844
peakpos11823	0.210642	1.23447	0.909018	1.67644	0.177911	0.59269
peakpos11076	0.210331	1.23409	0.907889	1.67749	0.179869	0.59269
peakneg3714	0.203218	1.22534	0.910323	1.64937	0.180738	0.59269
peakpos2099	-0.19709	0.821117	0.612753	1.10033	0.187511	0.609409
peakneg4438	0.203752	1.22599	0.904523	1.66172	0.189691	0.611041
peakpos11905	0.201614	1.22338	0.902393	1.65853	0.194693	0.62165
peakneg4797	0.19487	1.21515	0.902136	1.63678	0.20032	0.634057
peakpos9863	0.200384	1.22187	0.895747	1.66673	0.206451	0.647828
peakneg4210	0.184105	1.20214	0.89777	1.6097	0.217029	0.670057
peakneg4581	-0.164207	0.848567	0.652794	1.10305	0.220363	0.670057
peakpos10236	0.193582	1.21359	0.890664	1.6536	0.220598	0.670057
peakneg4849	0.184686	1.20284	0.893013	1.62016	0.224791	0.670057
peakpos3064	-0.192577	0.824831	0.604083	1.12625	0.226126	0.670057
peakpos9794	0.193547	1.21355	0.887357	1.65964	0.226155	0.670057
peakneg5512	0.184863	1.20305	0.891136	1.62415	0.227881	0.670057
peakpos13174	0.181626	1.19917	0.892592	1.61104	0.228485	0.670057
peakneg5107	0.180501	1.19782	0.892312	1.60792	0.230102	0.670057
peakneg1793	0.178793	1.19577	0.891003	1.60479	0.234154	0.676445
peakpos13980	0.180621	1.19796	0.888478	1.61525	0.236752	0.678565
peakneg4907	-0.184751	0.831311	0.610054	1.13282	0.242483	0.688058
peakneg2339	0.172876	1.18872	0.888194	1.59093	0.245529	0.688058
peakneg4457	-0.161873	0.850549	0.646786	1.11851	0.247205	0.688058
peakneg4715	0.159125	1.17248	0.895539	1.53508	0.247625	0.688058
peakpos9918	0.182483	1.20019	0.879315	1.63817	0.250801	0.691091
peakneg4151	0.179366	1.19646	0.880274	1.62621	0.252514	0.691091
peakneg3762	0.178095	1.19494	0.875278	1.63135	0.262692	0.700867
peakpos14078	0.172359	1.1881	0.878087	1.60758	0.264407	0.700867
peakneg3685	0.166354	1.18099	0.878569	1.58752	0.270886	0.700867
peakpos9390	0.175257	1.19155	0.872246	1.62775	0.271333	0.700867
peakpos8324	0.17488	1.1911	0.869704	1.63127	0.276254	0.700867
peakneg4477	-0.153881	0.857374	0.649155	1.13238	0.278819	0.700867
peakneg4929	0.146372	1.15763	0.888214	1.50876	0.279345	0.700867
peakneg4380	0.164164	1.17841	0.874295	1.5883	0.28158	0.700867
peakpos13549	0.156622	1.16955	0.879394	1.55545	0.282176	0.700867
peakneg4563	0.161575	1.17536	0.874569	1.5796	0.284524	0.700867
peakneg4439	-0.149464	0.861169	0.654443	1.1332	0.28639	0.700867
peakneg4805	0.162454	1.17639	0.870883	1.58908	0.290149	0.700867
peakneg4606	0.160854	1.17451	0.871041	1.58372	0.292059	0.700867
peakneg3840	0.149001	1.16067	0.879626	1.53152	0.292695	0.700867
peakneg4811	0.159224	1.1726	0.871219	1.57824	0.294001	0.700867
peakneg5174	-0.160833	0.851434	0.629674	1.1513	0.296615	0.700867
peakneg5660	0.157725	1.17084	0.870271	1.57523	0.297895	0.700867
peakneg4239	0.163197	1.17727	0.865966	1.60048	0.298115	0.700867
peakpos11003	0.162572	1.17653	0.865555	1.59924	0.29973	0.700867
peakpos2582	0.147268	1.15866	0.876917	1.53094	0.300683	0.700867
peakneg4047	0.133167	1.14244	0.887378	1.47082	0.302062	0.700867
peakpos4465	-0.154446	0.85689	0.638808	1.14942	0.303184	0.700867
peakneg4476	-0.152121	0.858884	0.642981	1.14728	0.303573	0.700867
peakpos9446	0.162526	1.17648	0.862218	1.60528	0.305833	0.700867
peakpos4188	0.145964	1.15716	0.875304	1.52976	0.305912	0.700867
peakpos4442	-0.159899	0.85223	0.627185	1.15802	0.307202	0.700867
peakneg2668	0.154555	1.16714	0.867318	1.5706	0.308073	0.700867
peakneg3944	0.136336	1.14607	0.877797	1.49633	0.316801	0.70898
peakneg4172	0.158095	1.17128	0.859512	1.59613	0.317187	0.70898
peakpos8631	0.160359	1.17393	0.856217	1.60954	0.319757	0.70898
peakneg5292	-0.14989	0.860803	0.640548	1.15679	0.320667	0.70898
peakpos2688	-0.152946	0.858176	0.634329	1.16102	0.321747	0.70898
peakneg3239	0.153888	1.16636	0.859666	1.58247	0.323326	0.70898
peakneg4062	0.136388	1.14613	0.873304	1.50418	0.325926	0.710276
peakneg4707	-0.135106	0.873623	0.666664	1.14483	0.32782	0.710276
peakpos7730	0.155027	1.16769	0.850489	1.60319	0.338205	0.728441
peakneg4292	0.138227	1.14824	0.863811	1.52632	0.341621	0.728621
peakpos2726	-0.145497	0.864592	0.639977	1.16804	0.343592	0.728621
peakneg4669	0.138148	1.14815	0.862519	1.52836	0.344293	0.728621
peakneg5209	0.136487	1.14624	0.861404	1.52526	0.349499	0.735362
peakneg372	-0.142122	0.867515	0.640513	1.17497	0.358928	0.740732
peakpos7470	0.147411	1.15883	0.845938	1.58745	0.359029	0.740732
peakneg163	0.122233	1.13002	0.869889	1.46793	0.360239	0.740732
peakneg5546	0.130973	1.13994	0.859656	1.5116	0.36342	0.740732
peakpos2417	-0.13799	0.871107	0.646047	1.17457	0.36596	0.740732
peakpos10171	0.143507	1.15431	0.845126	1.57662	0.367394	0.740732
peakneg4081	0.139657	1.14988	0.848796	1.55776	0.36768	0.740732
peakpos2069	-0.13141	0.876858	0.657963	1.16858	0.370236	0.740732
peakpos9264	0.143494	1.1543	0.843457	1.5797	0.370439	0.740732
peakneg4904	-0.126487	0.881186	0.665192	1.16731	0.37838	0.740732
peakneg3609	-0.125106	0.882404	0.667847	1.16589	0.379185	0.740732
peakneg5106	0.131482	1.14052	0.850938	1.52864	0.379357	0.740732
peakneg4456	-0.133349	0.875159	0.650024	1.17827	0.379902	0.740732
peakneg4244	-0.13808	0.871029	0.6399	1.18564	0.380541	0.740732
peakneg2333	0.132433	1.1416	0.847884	1.53707	0.383259	0.741349
peakneg4215	-0.139517	0.869778	0.635094	1.19118	0.384931	0.741349
peakneg3706	0.136388	1.14613	0.840206	1.56343	0.389671	0.741746
peakpos8679	0.137966	1.14794	0.838296	1.57195	0.390063	0.741746
peakpos9328	0.137027	1.14686	0.838598	1.56844	0.391336	0.741746
peakneg1677	0.122793	1.13065	0.852699	1.49921	0.394047	0.741746
peakneg4181	0.119344	1.12676	0.855886	1.48336	0.395326	0.741746
peakneg4702	0.125081	1.13324	0.848229	1.51402	0.397785	0.742216
peakneg4706	-0.121767	0.885354	0.665085	1.17857	0.404515	0.742216
peakneg2319	0.128818	1.13748	0.83983	1.54063	0.405655	0.742216
peakneg4623	0.126916	1.13532	0.840947	1.53274	0.40761	0.742216
peakneg5459	0.121723	1.12944	0.846925	1.5062	0.407618	0.742216
peakneg5400	0.118974	1.12634	0.850011	1.4925	0.407811	0.742216
peakneg4588	0.12026	1.12779	0.847231	1.50126	0.410303	0.743013
peakneg2428	0.120725	1.12831	0.844596	1.50734	0.414312	0.743013
peakneg1533	0.113051	1.11969	0.853683	1.46858	0.414372	0.743013
peakneg4798	-0.119274	0.887565	0.664676	1.1852	0.419234	0.748045
peakneg5363	-0.119181	0.887647	0.659153	1.19535	0.432886	0.75862
peakneg5191	-0.0917367	0.912345	0.72419	1.14939	0.436643	0.75862
peakneg4304	0.115365	1.12228	0.839211	1.50084	0.436963	0.75862
peakneg4632	-0.122498	0.884707	0.649492	1.20511	0.437609	0.75862
peakpos3098	0.12109	1.12873	0.829968	1.53503	0.440512	0.75862
peakneg2174	0.125703	1.13395	0.824008	1.56046	0.440663	0.75862
peakneg4363	0.118045	1.12529	0.833709	1.51886	0.440801	0.75862
peakneg4782	0.119874	1.12735	0.83079	1.52978	0.441834	0.75862
peakneg1516	0.10698	1.11291	0.840186	1.47417	0.456072	0.776068
peakneg4319	0.112622	1.11921	0.832403	1.50483	0.45626	0.776068
peakneg5127	0.0989784	1.10404	0.847831	1.43768	0.462865	0.783641
peakneg4953	0.102425	1.10785	0.840796	1.45974	0.467062	0.786219
peakpos10107	0.114689	1.12152	0.822379	1.52949	0.469051	0.786219
peakpos6622	-0.110621	0.895278	0.66293	1.20906	0.470867	0.786219
peakpos7586	0.10569	1.11148	0.831966	1.48489	0.47483	0.789215
peakpos5151	-0.105353	0.900007	0.672506	1.20447	0.478871	0.792314
peakneg4580	0.106139	1.11198	0.827169	1.49485	0.482324	0.794416
peakneg1737	-0.0988825	0.905849	0.686112	1.19596	0.48576	0.796472
peakneg4671	-0.107708	0.897889	0.660535	1.22053	0.491981	0.801018
peakneg5373	-0.106875	0.898638	0.662212	1.21947	0.492934	0.801018
peakneg3974	0.107874	1.11391	0.814187	1.52396	0.500261	0.805363
peakneg4077	0.09694	1.10179	0.830698	1.46136	0.501417	0.805363
peakpos7997	0.107617	1.11362	0.813402	1.52465	0.502245	0.805363
peakpos6657	0.0798376	1.08311	0.854727	1.37252	0.509053	0.810024
peakpos10926	0.101857	1.10723	0.816979	1.50059	0.511663	0.810024
peakneg1860	-0.0989102	0.905824	0.674199	1.21702	0.511828	0.810024
peakpos5917	0.0991883	1.10427	0.818842	1.4892	0.515931	0.811162
peakneg5079	0.0931211	1.09759	0.827218	1.45634	0.518974	0.811162
peakneg3680	0.0981325	1.10311	0.81805	1.4875	0.520284	0.811162
peakneg5470	0.0927151	1.09715	0.826511	1.45641	0.521461	0.811162
peakneg731	0.0958789	1.10063	0.818684	1.47966	0.525707	0.813851
peakneg1661	-0.0933629	0.910863	0.68188	1.21674	0.527662	0.813851
peakneg5302	-0.0962377	0.908248	0.671533	1.22841	0.532458	0.817783
peakneg4342	0.0915206	1.09584	0.819301	1.46572	0.537643	0.822278
peakneg5547	0.0876824	1.09164	0.823908	1.44638	0.541626	0.824903
peakneg4014	0.094434	1.09904	0.808324	1.4943	0.547138	0.825544
peakneg4069	0.0897684	1.09392	0.816631	1.46537	0.547533	0.825544
peakneg2429	0.0912139	1.0955	0.813175	1.47585	0.548851	0.825544
peakneg4867	-0.0926972	0.911469	0.671887	1.23648	0.551601	0.826267
peakneg4685	0.0887239	1.09278	0.813125	1.46861	0.55659	0.829504
peakpos7122	-0.0913059	0.912738	0.67244	1.23891	0.55832	0.829504
peakneg2762	0.0841874	1.08783	0.818029	1.44662	0.562923	0.832943
peakneg3966	0.0812318	1.08462	0.819174	1.43609	0.570812	0.838858
peakneg2811	0.0828466	1.08638	0.813208	1.4513	0.575267	0.838858
peakpos7961	0.0892023	1.0933	0.800051	1.49404	0.575814	0.838858
peakneg2822	0.0831659	1.08672	0.811379	1.4555	0.577169	0.838858
peakneg3994	0.0863469	1.09018	0.802361	1.48126	0.581128	0.838858
peakneg4821	0.0637436	1.06582	0.849438	1.33732	0.582169	0.838858
peakneg437	-0.0801237	0.923002	0.693483	1.22848	0.583053	0.838858
peakneg3993	0.0858438	1.08964	0.798752	1.48645	0.588196	0.842926
peakpos5562	0.079859	1.08313	0.809697	1.44891	0.590836	0.84339
peakneg5056	0.0794554	1.0827	0.802121	1.46142	0.603851	0.85183
peakneg5187	-0.0761744	0.926655	0.693432	1.23832	0.606803	0.85183
peakneg5070	0.0835077	1.08709	0.791011	1.494	0.606927	0.85183
peakneg2914	0.0768076	1.07983	0.80583	1.44701	0.607235	0.85183
peakpos9505	0.0810852	1.08446	0.795365	1.47864	0.60845	0.85183
peakpos2229	0.0777117	1.08081	0.799937	1.46031	0.612976	0.852239
peakneg4574	0.0759969	1.07896	0.803588	1.44869	0.613424	0.852239
peakneg4454	0.0754936	1.07842	0.802644	1.44894	0.616578	0.852806
peakneg1472	0.0755672	1.0785	0.801161	1.45184	0.618519	0.852806
peakpos8733	0.0789422	1.08214	0.791547	1.47942	0.620956	0.852935
peakneg5307	0.0732352	1.07598	0.801484	1.4445	0.62621	0.853803
peakpos8043	0.0785447	1.08171	0.787616	1.48562	0.627744	0.853803
peakneg5173	-0.0762194	0.926613	0.680194	1.2623	0.629148	0.853803
peakneg391	-0.0759204	0.92689	0.679591	1.26418	0.631801	0.853803
peakneg2698	0.0693714	1.07183	0.804611	1.42781	0.635604	0.853803
peakneg3819	0.0623926	1.06438	0.822366	1.37762	0.635661	0.853803
peakneg1541	0.0731723	1.07592	0.793244	1.45932	0.638174	0.854027
peakneg2680	0.0662026	1.06844	0.798423	1.42978	0.656211	0.871525
peakneg4472	0.0656992	1.06791	0.799631	1.42619	0.656434	0.871525
peakneg5450	-0.0664967	0.935666	0.696879	1.25627	0.658432	0.871525
peakneg4187	0.0675907	1.06993	0.786991	1.45458	0.666401	0.874093
peakneg5416	0.0596652	1.06148	0.806789	1.39658	0.67011	0.874093
peakneg1699	0.0573175	1.05899	0.81244	1.38037	0.67183	0.874093
peakneg5161	0.0626073	1.06461	0.795419	1.4249	0.673954	0.874093
peakneg4889	-0.0637985	0.938194	0.693956	1.26839	0.678553	0.874093
peakpos7514	0.0669981	1.06929	0.778058	1.46954	0.679775	0.874093
peakpos3375	0.0601701	1.06202	0.797448	1.41436	0.680789	0.874093
peakpos11828	0.0625964	1.0646	0.787028	1.44006	0.684812	0.874093
peakneg4106	0.0625324	1.06453	0.786109	1.44156	0.686202	0.874093
peakneg378	-0.063387	0.93858	0.68695	1.28238	0.690749	0.874093
peakneg451	0.0617939	1.06374	0.784364	1.44263	0.691148	0.874093
peakneg4724	-0.056683	0.944894	0.714414	1.24973	0.691288	0.874093
peakpos7769	0.0643767	1.06649	0.776068	1.46561	0.69159	0.874093
peakneg305	-0.0436983	0.957243	0.769202	1.19125	0.695506	0.875278
peakpos2348	-0.0592411	0.94248	0.698941	1.27088	0.697878	0.875278
peakneg1580	-0.0589765	0.942729	0.698584	1.2722	0.699904	0.875278
peakneg1645	0.0520537	1.05343	0.80688	1.37532	0.702146	0.875278
peakpos2767	-0.0546834	0.946785	0.710111	1.26234	0.709599	0.88155
peakneg5410	-0.0546507	0.946816	0.707939	1.2663	0.712717	0.882411
peakneg4494	-0.0542758	0.947171	0.698383	1.28459	0.727143	0.897221
peakpos5531	0.0532643	1.05471	0.775155	1.43508	0.734747	0.90354
peakneg3855	-0.0510585	0.950223	0.69746	1.29459	0.746371	0.905606
peakneg5190	-0.0497974	0.951422	0.703694	1.28636	0.746372	0.905606
peakneg5336	0.0465399	1.04764	0.789981	1.38934	0.746721	0.905606
peakpos4494	-0.0489338	0.952244	0.704001	1.28802	0.750964	0.905606
peakneg5647	-0.0458682	0.955168	0.718708	1.26942	0.752075	0.905606
peakneg5503	0.0440176	1.045	0.785816	1.38967	0.762271	0.905606
peakpos2561	0.0442576	1.04525	0.784539	1.3926	0.76252	0.905606
peakneg4835	0.044786	1.0458	0.781204	1.40003	0.763597	0.905606
peakneg2795	-0.0444248	0.956548	0.715722	1.27841	0.76414	0.905606
peakneg2927	0.0447808	1.0458	0.778756	1.40441	0.766062	0.905606
peakneg4721	-0.0418137	0.959048	0.727053	1.26507	0.767406	0.905606
peakneg1723	0.0412465	1.04211	0.791313	1.37239	0.769149	0.905606
peakneg4781	0.0433004	1.04425	0.776415	1.40448	0.774717	0.905606
peakneg3953	0.0430302	1.04397	0.767263	1.42047	0.784297	0.905606
peakneg1652	-0.0404499	0.960357	0.717041	1.28624	0.786229	0.905606
peakneg5207	0.0414078	1.04228	0.770905	1.40918	0.787964	0.905606
peakneg2515	0.0383405	1.03909	0.783376	1.37826	0.790328	0.905606
peakneg2744	0.0356601	1.0363	0.790775	1.35807	0.79614	0.905606
peakneg5189	-0.0396362	0.961139	0.711489	1.29839	0.796278	0.905606
peakneg4698	0.0357991	1.03645	0.789686	1.36032	0.796479	0.905606
peakneg5034	-0.0381926	0.962528	0.718328	1.28974	0.798206	0.905606
peakneg5502	0.0379196	1.03865	0.776487	1.38932	0.798444	0.905606
peakneg5385	-0.0386944	0.962045	0.714851	1.29472	0.798541	0.905606
peakneg4939	-0.0382908	0.962433	0.713606	1.29802	0.801999	0.905606
peakneg1346	0.0382062	1.03895	0.766507	1.40822	0.8056	0.905606
peakneg1173	-0.0361098	0.964534	0.723414	1.28602	0.805755	0.905606
peakneg5701	-0.0358692	0.964766	0.723128	1.28715	0.807441	0.905606
peakneg5323	-0.0332312	0.967315	0.735139	1.27282	0.812512	0.905606
peakneg5123	-0.0349596	0.965644	0.722192	1.29117	0.81363	0.905606
peakneg2660	0.0364725	1.03715	0.765916	1.40442	0.813677	0.905606
peakneg300	-0.0353894	0.96523	0.716776	1.2998	0.815798	0.905606
peakneg5386	0.0329313	1.03348	0.783197	1.36374	0.81604	0.905606
peakneg2832	0.0330468	1.0336	0.774	1.38027	0.822889	0.908218
peakneg5331	0.0332544	1.03381	0.772116	1.38421	0.823384	0.908218
peakneg5218	-0.0315225	0.968969	0.729475	1.28709	0.827812	0.910344
peakneg5055	0.0325183	1.03305	0.763053	1.39859	0.83345	0.913782
peakpos10445	-0.029348	0.971078	0.729692	1.29232	0.840562	0.918813
peakneg5675	-0.0274348	0.972938	0.738366	1.28203	0.845541	0.921488
peakneg4200	-0.0272496	0.973118	0.722254	1.31112	0.857893	0.932158
peakneg1722	-0.0250512	0.97526	0.731048	1.30105	0.864799	0.936866
peakneg5316	-0.0254917	0.97483	0.719009	1.32167	0.869683	0.938811
peakneg5093	0.0255788	1.02591	0.752146	1.39931	0.871753	0.938811
peakneg3534	0.0210634	1.02129	0.777467	1.34157	0.879762	0.944641
peakneg4667	-0.0215457	0.978685	0.721673	1.32723	0.889804	0.952613
peakneg5049	-0.0207038	0.979509	0.722165	1.32856	0.894139	0.954447
peakneg2552	0.0181784	1.01834	0.76419	1.35703	0.90129	0.958963
peakneg4960	-0.018036	0.982126	0.733532	1.31497	0.903638	0.958963
peakneg4684	0.0173573	1.01751	0.757715	1.36638	0.908174	0.960975
peakneg5040	-0.0141326	0.985967	0.750641	1.29507	0.919132	0.966949
peakpos3419	-0.0159332	0.984193	0.721047	1.34337	0.920084	0.966949
peakneg3846	-0.0143638	0.985739	0.736388	1.31952	0.923134	0.966949
peakneg5513	0.014791	1.0149	0.747705	1.37758	0.924445	0.966949
peakneg5691	0.0124427	1.01252	0.77271	1.32676	0.928143	0.968034
peakpos7158	0.0112192	1.01128	0.752463	1.35913	0.940734	0.978364
peakneg4448	0.00975452	1.0098	0.771332	1.322	0.943449	0.978392
peakneg3836	-0.00833915	0.991696	0.756829	1.29945	0.951802	0.98425
peakneg5145	-0.00817125	0.991862	0.724682	1.35755	0.959322	0.988122
peakpos7549	0.00768316	1.00771	0.740862	1.37068	0.960976	0.988122
peakneg2559	-0.00520828	0.994805	0.760014	1.30213	0.969767	0.994353
peakneg5361	-0.00506964	0.994943	0.730731	1.35469	0.974329	0.996225
peakneg1488	0.00358443	1.00359	0.752896	1.33776	0.980508	0.997373
peakpos3441	0.00367953	1.00369	0.742352	1.35702	0.980933	0.997373
peakneg2787	0.001542	1.00154	0.742431	1.35109	0.991949	0.999256
peakneg4501	0.00145041	1.00145	0.744633	1.34685	0.992349	0.999256
peakneg5322	-0.00106435	0.998936	0.781666	1.2766	0.993217	0.999256
peakneg2635	0.0010305	1.00103	0.759023	1.3202	0.99418	0.999256
peakneg5524	0.000667389	1.00067	0.742043	1.34943	0.996511	0.999256
peakneg4474	-9.28265e-05	0.999907	0.748909	1.33503	0.999498	0.999498

## Sheet: S10 PRS_BD_Lipids
Table S10. Effect of PRS-BD on the plasma lipid levels
Plasma lipids feature	Beta	Odds Ratio	Lower 95%CI	Upper 95%CI	p value	FDR
peakneg3029	1.97337	7.19485	2.29023	22.6029	0.000783743	0.285283
peakneg4805	1.75368	5.7758	1.74171	19.1536	0.00431215	0.648727
peakneg3514	1.39854	4.0493	1.39217	11.7779	0.0105316	0.648727
peakneg3247	1.60471	4.97639	1.42873	17.3332	0.0120263	0.648727
peakneg3257	1.55789	4.74878	1.41364	15.9524	0.0120414	0.648727
peakpos12080	1.45134	4.26881	1.30203	13.9957	0.0169487	0.648727
peakneg3252	1.21416	3.36748	1.2396	9.14807	0.0176233	0.648727
peakneg2637	1.28527	3.61565	1.23029	10.6259	0.0198371	0.648727
peakpos11639	1.42204	4.14555	1.24433	13.8111	0.02095	0.648727
peakneg3714	1.35339	3.87052	1.18394	12.6535	0.025561	0.648727
peakpos12022	1.32622	3.76679	1.13614	12.4885	0.0305627	0.648727
peakneg3285	1.21372	3.36598	1.12021	10.114	0.031067	0.648727
peakneg4454	1.25157	3.49583	1.07899	11.3262	0.0374047	0.648727
peakpos13594	1.23264	3.43029	1.07711	10.9244	0.0375018	0.648727
peakneg2895	1.15499	3.17399	1.07143	9.40253	0.0376101	0.648727
peakneg3071	1.26087	3.52848	1.07668	11.5634	0.0378395	0.648727
peakpos13728	1.24865	3.48565	1.06935	11.3618	0.0388398	0.648727
peakneg3666	1.09933	3.00216	1.05404	8.55089	0.0400499	0.648727
peakpos12484	1.25879	3.52115	1.05326	11.7716	0.0414372	0.648727
peakpos11585	1.26935	3.55853	1.05152	12.0427	0.0417866	0.648727
peakneg3685	1.19117	3.29092	1.01372	10.6835	0.04794	0.648727
peakpos12430	1.22306	3.39757	1.00663	11.4674	0.049302	0.648727
peakpos11200	1.15637	3.17837	1.00271	10.0747	0.050002	0.648727
peakneg4476	-1.14319	0.318801	0.100555	1.01073	0.0526992	0.648727
peakneg4151	1.19515	3.30406	0.971921	11.2322	0.0561276	0.648727
peakneg4574	1.14219	3.13362	0.967562	10.1488	0.0573432	0.648727
peakpos12192	1.13111	3.0991	0.952752	10.0807	0.0607341	0.648727
peakneg3687	0.992848	2.69891	0.956353	7.61656	0.0612712	0.648727
peakpos13174	1.12617	3.08384	0.948672	10.0246	0.0617207	0.648727
peakneg4189	-1.13616	0.321048	0.0972015	1.06039	0.0629214	0.648727
peakneg3944	1.00416	2.72962	0.943299	7.89871	0.0645558	0.648727
peakneg3268	1.11117	3.0379	0.931228	9.9104	0.066069	0.648727
peakneg4715	1.00706	2.73755	0.933858	8.02498	0.0670483	0.648727
peakneg4457	-1.0097	0.36433	0.122069	1.08739	0.0709077	0.648727
peakneg4477	-1.01511	0.362364	0.119603	1.09787	0.0732593	0.648727
peakpos13012	1.10029	3.00502	0.899958	10.034	0.0742638	0.648727
peakneg4702	1.05079	2.85992	0.900617	9.08171	0.075271	0.648727
peakpos11522	1.10617	3.02277	0.895093	10.2081	0.0754217	0.648727
peakpos13459	1.05561	2.87372	0.884923	9.3322	0.0795887	0.648727
peakneg4667	1.08311	2.95385	0.880363	9.91094	0.0800843	0.648727
peakneg4323	1.03162	2.80562	0.878344	8.96176	0.0822721	0.648727
peakpos10723	1.08217	2.95106	0.860329	10.1226	0.0858925	0.648727
peakneg3402	0.97782	2.65865	0.869667	8.12775	0.0869415	0.648727
peakneg4292	0.991269	2.69465	0.867566	8.36956	0.0870786	0.648727
peakneg2886	0.928704	2.53123	0.868657	7.37588	0.0893743	0.648727
peakneg3543	1.00898	2.74281	0.853161	8.81782	0.0909807	0.648727
peakneg5218	0.974008	2.64854	0.857096	8.18433	0.0912402	0.648727
peakpos12743	1.02208	2.77897	0.849155	9.09451	0.0916985	0.648727
peakneg3239	1.04457	2.84219	0.841139	9.6037	0.0932729	0.648727
peakpos13775	1.00621	2.73523	0.842565	8.87939	0.0945735	0.648727
peakpos5151	-0.982922	0.374216	0.116808	1.19887	0.0986045	0.648727
peakpos13342	0.996599	2.70905	0.82682	8.87614	0.100393	0.648727
peakpos11134	0.999497	2.71692	0.818584	9.01756	0.103092	0.648727
peakpos13118	0.977806	2.65862	0.821969	8.59917	0.103156	0.648727
peakpos13500	0.952442	2.59203	0.824658	8.14716	0.103704	0.648727
peakpos13549	0.942639	2.56675	0.821782	8.01695	0.105372	0.648727
peakneg3824	0.943492	2.56894	0.814076	8.10666	0.1082	0.648727
peakpos12955	0.987254	2.68385	0.805127	8.9465	0.108638	0.648727
peakpos11964	0.979894	2.66417	0.802518	8.84444	0.110074	0.648727
peakpos11690	0.96811	2.63296	0.796954	8.69874	0.112953	0.648727
peakneg5513	0.97471	2.6504	0.786465	8.93189	0.11646	0.648727
peakpos13066	0.952077	2.59108	0.784666	8.55614	0.118876	0.648727
peakneg3531	0.893071	2.44262	0.794088	7.51352	0.119897	0.648727
peakpos14026	0.949821	2.58525	0.7816	8.55105	0.120264	0.648727
peakneg4929	0.829512	2.2922	0.794979	6.6092	0.125324	0.648727
peakneg5292	-0.918393	0.39916	0.123421	1.29093	0.125753	0.648727
peakpos14078	0.934487	2.54591	0.760354	8.52451	0.130225	0.648727
peakpos11253	0.892081	2.4402	0.768416	7.74917	0.130854	0.648727
peakneg4047	0.777921	2.17694	0.794548	5.9645	0.13096	0.648727
peakneg4339	0.91072	2.48611	0.763662	8.09357	0.13108	0.648727
peakneg1638	0.954174	2.59652	0.751483	8.97151	0.13208	0.648727
peakneg3839	0.763307	2.14536	0.792005	5.81128	0.133889	0.648727
peakneg4724	-0.852919	0.426169	0.139912	1.2981	0.134008	0.648727
peakneg3276	0.89776	2.4541	0.758863	7.93636	0.13444	0.648727
peakpos10660	0.943676	2.56941	0.747665	8.82998	0.134673	0.648727
peakneg4321	0.89647	2.45094	0.752083	7.98727	0.137549	0.648727
peakneg4593	0.890229	2.43569	0.753493	7.87343	0.137588	0.648727
peakneg4360	0.910312	2.4851	0.745437	8.28468	0.139013	0.648727
peakneg4563	0.882195	2.4162	0.741513	7.87311	0.14387	0.650571
peakneg4706	-0.853374	0.425975	0.135826	1.33593	0.143986	0.650571
peakneg4079	0.881157	2.41369	0.739802	7.87494	0.14477	0.650571
peakneg4304	0.845677	2.32955	0.731305	7.42074	0.153148	0.678417
peakneg3786	0.857736	2.35782	0.723613	7.6827	0.155284	0.678417
peakneg3840	0.801468	2.22881	0.735079	6.75791	0.157338	0.678417
peakneg1723	0.794249	2.21278	0.733482	6.67554	0.159206	0.678417
peakneg4707	-0.774028	0.461152	0.156779	1.35644	0.160285	0.678417
peakneg3846	0.82611	2.28442	0.713428	7.31476	0.164739	0.682903
peakpos12841	0.858847	2.36044	0.700245	7.95674	0.166573	0.682903
peakpos12792	0.822629	2.27648	0.703223	7.36943	0.170493	0.682903
peakneg3264	0.759742	2.13772	0.722382	6.3261	0.170511	0.682903
peakpos2041	-0.826698	0.437491	0.133721	1.43133	0.172223	0.682903
peakneg4835	-0.801266	0.448761	0.141826	1.41995	0.173363	0.682903
peakneg5127	-0.729648	0.482079	0.168417	1.37991	0.174478	0.682903
peakpos13980	0.818316	2.26668	0.684432	7.50671	0.181037	0.696549
peakneg3053	0.746543	2.1097	0.703904	6.32304	0.183113	0.696549
peakpos11314	0.798593	2.22241	0.683317	7.22814	0.185046	0.696549
peakpos10860	0.825958	2.28407	0.673383	7.74739	0.185619	0.696549
peakpos6622	-0.796619	0.450851	0.135705	1.49785	0.194039	0.720717
peakpos3098	0.802486	2.23108	0.652369	7.63022	0.201425	0.725898
peakneg4456	-0.77313	0.461566	0.140884	1.51219	0.202204	0.725898
peakneg4417	-0.730876	0.481487	0.156781	1.47868	0.202282	0.725898
peakneg4687	-0.716307	0.488553	0.162231	1.47126	0.203411	0.725898
peakneg5647	0.734688	2.08483	0.66692	6.51731	0.207023	0.731614
peakneg3735	0.788467	2.20002	0.640514	7.55658	0.210996	0.733285
peakneg4960	-0.743186	0.475596	0.148434	1.52386	0.211525	0.733285
peakneg4244	-0.780827	0.458027	0.133571	1.57062	0.214832	0.734104
peakneg378	0.791161	2.20596	0.631242	7.709	0.215794	0.734104
peakneg731	0.739274	2.09441	0.64139	6.83916	0.221359	0.746061
peakpos2348	0.728406	2.07178	0.62793	6.83556	0.232261	0.764276
peakneg4684	0.717098	2.04848	0.630808	6.65222	0.233314	0.764276
peakneg3966	0.677716	1.96937	0.643034	6.03146	0.235871	0.764276
peakpos2229	0.729315	2.07366	0.621169	6.92253	0.236246	0.764276
peakneg5450	0.706213	2.0263	0.62479	6.57165	0.239957	0.764276
peakneg4958	0.658098	1.93112	0.641066	5.8172	0.242663	0.764276
peakneg3566	0.701617	2.01701	0.619325	6.56899	0.2447	0.764276
peakpos12323	0.727089	2.06905	0.607772	7.04371	0.245249	0.764276
peakneg4172	0.733892	2.08317	0.604292	7.18131	0.24566	0.764276
peakneg4141	0.716046	2.04633	0.599894	6.98032	0.253256	0.77864
peakneg1488	0.669371	1.95301	0.617578	6.17613	0.255016	0.77864
peakneg2747	0.633125	1.88349	0.63147	5.61788	0.256695	0.77864
peakpos4494	-0.691294	0.500927	0.149895	1.67402	0.261961	0.788049
peakneg2765	0.634939	1.88691	0.617598	5.76494	0.26569	0.792713
peakneg3952	0.691309	1.99633	0.586297	6.79745	0.269297	0.796944
peakneg2660	-0.675156	0.509077	0.151125	1.71487	0.276405	0.80552
peakpos11905	0.676758	1.96749	0.582065	6.65048	0.276621	0.80552
peakneg3625	0.686669	1.98708	0.569486	6.93346	0.282002	0.808057
peakneg451	0.663273	1.94113	0.576114	6.54038	0.28503	0.808057
peakneg5187	0.629087	1.8759	0.59013	5.96308	0.28686	0.808057
peakneg5410	-0.623124	0.536266	0.169827	1.69338	0.288667	0.808057
peakneg3819	0.556839	1.74515	0.623703	4.88299	0.289316	0.808057
peakpos9863	0.667203	1.94878	0.562492	6.75163	0.293101	0.808057
peakneg4920	-0.678302	0.507478	0.142725	1.80441	0.295113	0.808057
peakneg5373	-0.649019	0.522558	0.153952	1.77372	0.298415	0.808057
peakpos11076	0.651122	1.91769	0.561209	6.55289	0.299485	0.808057
peakpos4465	-0.625558	0.534963	0.164213	1.74277	0.299691	0.808057
peakneg3534	0.561975	1.75413	0.59104	5.20605	0.311769	0.834441
peakpos12125	0.590779	1.80539	0.567041	5.74817	0.317856	0.840952
peakneg4939	-0.607988	0.544445	0.164935	1.7972	0.318823	0.840952
peakneg4012	0.60207	1.82589	0.549525	6.06686	0.326196	0.849844
peakneg1778	0.608334	1.83737	0.544772	6.19694	0.327175	0.849844
peakneg4821	0.451978	1.57142	0.633699	3.89672	0.329792	0.849844
peakneg5207	0.594822	1.81271	0.546259	6.0153	0.331533	0.849844
peakneg2515	0.552556	1.73769	0.562514	5.36798	0.337409	0.858859
peakneg4579	0.557078	1.74556	0.555737	5.4828	0.340545	0.860821
peakneg3706	0.594572	1.81225	0.524066	6.26689	0.348036	0.862693
peakneg3647	0.583197	1.79176	0.525202	6.11268	0.352052	0.862693
peakneg5512	0.567333	1.76356	0.527871	5.89184	0.35704	0.862693
peakneg5331	0.546515	1.72722	0.537968	5.54549	0.358896	0.862693
peakneg1860	-0.554537	0.574338	0.174949	1.88548	0.360972	0.862693
peakneg5459	0.533947	1.70565	0.540941	5.37812	0.362565	0.862693
peakneg163	0.480274	1.61652	0.569614	4.58754	0.367235	0.862693
peakpos9794	0.571394	1.77073	0.505755	6.19964	0.371884	0.862693
peakneg4872	0.394708	1.48395	0.62338	3.53253	0.372822	0.862693
peakneg4698	0.494645	1.63992	0.552621	4.86649	0.373182	0.862693
peakneg5190	-0.543555	0.58068	0.173993	1.93795	0.37712	0.862693
peakpos5531	-0.555088	0.574022	0.166854	1.97479	0.37897	0.862693
peakneg4438	0.547066	1.72818	0.510744	5.84753	0.379461	0.862693
peakneg4849	-0.535009	0.585664	0.177636	1.93093	0.379833	0.862693
peakpos10236	0.552838	1.73818	0.50379	5.99707	0.382012	0.862693
peakpos11389	-0.523326	0.592547	0.181322	1.9364	0.386789	0.862693
peakpos11823	0.539426	1.71502	0.505072	5.82353	0.38752	0.862693
peakpos14294	0.500122	1.64892	0.527972	5.1498	0.389788	0.862693
peakneg4069	0.510221	1.66566	0.518874	5.347	0.391609	0.862693
peakpos9918	0.542749	1.72073	0.495391	5.97693	0.393314	0.862693
peakpos2561	0.500574	1.64967	0.522766	5.20578	0.393643	0.862693
peakneg5302	0.525885	1.69196	0.505586	5.66217	0.393886	0.862693
peakpos2582	0.484283	1.62301	0.531215	4.95876	0.395796	0.862693
peakpos10371	0.52427	1.68923	0.498401	5.72527	0.400269	0.863768
peakneg4215	-0.536753	0.584644	0.16617	2.05698	0.403384	0.863768
peakpos9000	0.526166	1.69243	0.487722	5.87286	0.407551	0.863768
peakneg4906	-0.518012	0.595704	0.174877	2.02922	0.407846	0.863768
peakneg2319	-0.511356	0.599682	0.177823	2.02234	0.410046	0.863768
peakneg3974	0.525935	1.69204	0.484024	5.91499	0.410527	0.863768
peakneg4181	0.457297	1.5798	0.52613	4.74362	0.415346	0.868886
peakpos3375	0.471313	1.6021	0.506724	5.0653	0.42263	0.870263
peakneg3463	0.493153	1.63747	0.479423	5.5928	0.431701	0.870263
peakpos4188	0.448178	1.56546	0.512635	4.78052	0.431729	0.870263
peakneg3953	0.494571	1.6398	0.478284	5.62204	0.431798	0.870263
peakneg1722	0.46199	1.58723	0.499054	5.04815	0.434222	0.870263
peakneg2429	0.475679	1.60911	0.487907	5.3068	0.434991	0.870263
peakneg1541	0.481705	1.61883	0.478136	5.48091	0.439194	0.870263
peakneg5034	0.460367	1.58465	0.493908	5.08421	0.439285	0.870263
peakneg3836	0.423647	1.52752	0.518785	4.49767	0.442309	0.870263
peakneg3495	0.486137	1.62602	0.462978	5.71075	0.448505	0.870263
peakpos6657	0.36127	1.43515	0.562389	3.66234	0.450104	0.870263
peakneg5701	-0.440602	0.643649	0.20393	2.0315	0.452792	0.870263
peakpos7122	0.466441	1.59431	0.471392	5.39216	0.45343	0.870263
peakneg4606	-0.454977	0.634463	0.192354	2.09272	0.45528	0.870263
peakneg2174	-0.482315	0.617352	0.172122	2.21426	0.459551	0.870263
peakneg4014	0.464443	1.59113	0.463887	5.45755	0.460519	0.870263
peakneg5070	0.478555	1.61374	0.4525	5.75505	0.46105	0.870263
peakneg1652	-0.439379	0.644436	0.200257	2.07383	0.461568	0.870263
peakneg3892	0.467538	1.59606	0.458225	5.5593	0.463092	0.870263
peakneg4439	-0.408479	0.66466	0.221903	1.99084	0.465845	0.870263
peakneg2680	-0.430018	0.650497	0.203261	2.08179	0.469058	0.870263
peakneg437	0.4228	1.52623	0.484056	4.8122	0.470853	0.870263
peakpos10926	0.445617	1.56145	0.461946	5.27797	0.473623	0.870263
peakneg1516	0.408541	1.50462	0.488505	4.63431	0.476911	0.870263
peakpos11828	0.432974	1.54184	0.459454	5.17409	0.483657	0.870263
peakneg5502	0.414014	1.51288	0.473595	4.83282	0.485067	0.870263
peakneg5189	-0.416875	0.659103	0.19825	2.19126	0.496731	0.870263
peakneg5470	0.385061	1.4697	0.474276	4.55437	0.504892	0.870263
peakpos12892	0.409835	1.50657	0.449775	5.0464	0.50667	0.870263
peakneg4501	-0.39913	0.670903	0.205581	2.18946	0.508654	0.870263
peakneg1173	-0.387054	0.679054	0.214895	2.14577	0.509966	0.870263
peakneg5660	0.399117	1.49051	0.454602	4.88695	0.510332	0.870263
peakpos11003	0.411726	1.50942	0.44268	5.14672	0.510908	0.870263
peakneg4623	-0.400276	0.670135	0.20201	2.22306	0.51325	0.870263
peakpos10445	-0.373476	0.688338	0.223604	2.11896	0.515327	0.870263
peakneg4210	0.386039	1.47114	0.459053	4.71462	0.516192	0.870263
peakneg4494	0.404085	1.49793	0.442618	5.06937	0.516212	0.870263
peakneg2026	0.383588	1.46754	0.45806	4.70173	0.518758	0.870263
peakneg4239	0.404503	1.49856	0.438833	5.11737	0.51886	0.870263
peakpos2767	0.381522	1.46451	0.459553	4.66713	0.5191	0.870263
peakneg5123	0.378292	1.45979	0.456585	4.66722	0.523804	0.870263
peakneg1533	0.352933	1.42324	0.480507	4.21555	0.524374	0.870263
peakneg4669	0.369308	1.44673	0.464208	4.50884	0.524557	0.870263
peakpos10171	0.405223	1.49964	0.430657	5.22204	0.524683	0.870263
peakneg5416	-0.355399	0.700894	0.234306	2.09663	0.525242	0.870263
peakneg291	0.392443	1.48059	0.440578	4.97565	0.525983	0.870263
peakneg4101	0.389779	1.47665	0.434716	5.01595	0.532415	0.873488
peakpos5917	-0.379644	0.684105	0.205723	2.2749	0.536015	0.873488
peakneg4867	-0.385316	0.680236	0.20069	2.30565	0.536398	0.873488
peakneg2762	0.358056	1.43055	0.457606	4.4721	0.538358	0.873488
peakneg4632	-0.386961	0.679118	0.197194	2.33881	0.539931	0.873488
peakneg5503	0.352635	1.42281	0.454499	4.45413	0.545019	0.877818
peakneg5174	-0.36897	0.691446	0.205391	2.32774	0.551594	0.88028
peakneg4124	0.373688	1.45308	0.423857	4.98152	0.552454	0.88028
peakneg3872	0.368359	1.44536	0.42483	4.91741	0.555684	0.88028
peakneg3993	0.373276	1.45249	0.419296	5.03156	0.556221	0.88028
peakneg5361	0.364976	1.44048	0.419269	4.94905	0.562439	0.881893
peakneg3913	0.371944	1.45055	0.40912	5.14299	0.564882	0.881893
peakneg5675	-0.320223	0.725987	0.240892	2.18794	0.569654	0.881893
peakneg5049	0.353092	1.42346	0.419207	4.83351	0.571567	0.881893
peakneg4671	-0.352486	0.702939	0.206785	2.38954	0.572574	0.881893
peakpos7158	0.337076	1.40085	0.431841	4.54419	0.574757	0.881893
peakneg4783	0.3401	1.40509	0.426217	4.63209	0.576543	0.881893
peakneg2635	0.313394	1.36806	0.452841	4.133	0.578743	0.881893
peakneg4062	0.306415	1.35855	0.458591	4.0246	0.580501	0.881893
peakneg300	-0.335244	0.715164	0.2173	2.3537	0.581468	0.881893
peakneg4889	-0.333536	0.716386	0.214588	2.3916	0.587855	0.88788
peakneg5145	-0.342056	0.710308	0.202856	2.48717	0.5929	0.888789
peakpos9264	0.340979	1.40632	0.400644	4.93643	0.594787	0.888789
peakneg5546	-0.305361	0.736857	0.238616	2.27545	0.595782	0.888789
peakneg4953	0.288322	1.33419	0.443849	4.0105	0.607852	0.889158
peakneg3855	0.323155	1.38148	0.402298	4.74396	0.607898	0.889158
peakneg2787	-0.31323	0.731081	0.220335	2.42576	0.608959	0.889158
peakneg1580	-0.311775	0.732147	0.220739	2.42838	0.610513	0.889158
peakneg4811	0.309606	1.36289	0.413876	4.48797	0.610853	0.889158
peakpos9390	0.321671	1.37943	0.395613	4.80982	0.613924	0.889158
peakneg5385	-0.304603	0.737416	0.225204	2.41462	0.614949	0.889158
peakneg2900	0.31786	1.37418	0.396064	4.76787	0.616732	0.889158
peakneg4831	0.299258	1.34886	0.416343	4.36999	0.618014	0.889158
peakneg2914	-0.295069	0.74448	0.230708	2.40239	0.621762	0.890133
peakpos8324	0.315478	1.37092	0.389197	4.82894	0.623582	0.890133
peakneg5524	0.291959	1.33905	0.405953	4.41689	0.631808	0.893492
peakneg5079	0.271463	1.31188	0.424102	4.05808	0.63772	0.893492
peakneg5056	0.284767	1.32945	0.400999	4.4076	0.641645	0.893492
peakneg5173	-0.29316	0.745903	0.216649	2.56808	0.642299	0.893492
peakneg4581	-0.248558	0.779925	0.273055	2.2277	0.642714	0.893492
peakpos1999	-0.283818	0.752904	0.224226	2.52809	0.646249	0.893492
peakpos9328	0.293121	1.3406	0.382973	4.69281	0.646754	0.893492
peakneg3994	0.282779	1.32681	0.38973	4.51705	0.651161	0.893492
peakneg4081	0.278417	1.32104	0.391733	4.45493	0.653683	0.893492
peakneg3680	0.271562	1.31201	0.398034	4.3247	0.655616	0.893492
peakpos7514	-0.288502	0.749386	0.210064	2.67337	0.656795	0.893492
peakneg1677	0.253148	1.28807	0.415379	3.99427	0.661265	0.893492
peakneg2744	0.240832	1.27231	0.431883	3.74815	0.662376	0.893492
peakneg3852	0.262856	1.30064	0.390949	4.32706	0.668391	0.893492
peakneg1346	0.26441	1.30266	0.385205	4.40527	0.670759	0.893492
peakneg5161	0.251291	1.28568	0.399483	4.1378	0.673662	0.893492
peakpos2069	0.247487	1.2808	0.403192	4.06868	0.674898	0.893492
peakneg1737	0.239609	1.27075	0.414858	3.89245	0.675007	0.893492
peakpos2688	0.258223	1.29463	0.385034	4.35302	0.676586	0.893492
peakneg5055	0.252549	1.2873	0.384886	4.30555	0.68199	0.893492
peakneg2668	0.248301	1.28185	0.390476	4.20801	0.682404	0.893492
peakneg4359	0.251934	1.28651	0.384968	4.29935	0.682516	0.893492
peakneg1472	0.247311	1.28058	0.388755	4.21829	0.684463	0.893492
peakneg5307	0.243751	1.27603	0.393482	4.13804	0.684847	0.893492
peakneg4580	-0.242953	0.784308	0.240055	2.5625	0.6877	0.89401
peakpos4442	-0.249476	0.779209	0.226886	2.67609	0.692046	0.894136
peakneg3935	0.253861	1.28899	0.366219	4.53691	0.69271	0.894136
peakneg1699	0.20701	1.22999	0.423976	3.56833	0.703405	0.901328
peakneg391	-0.23823	0.788021	0.226968	2.73597	0.707719	0.901328
peakneg4200	0.226993	1.25482	0.380206	4.14137	0.709596	0.901328
peakpos8043	-0.239716	0.786852	0.221118	2.80003	0.711426	0.901328
peakpos3064	0.232383	1.2616	0.362343	4.39264	0.715192	0.901328
peakpos10107	0.230418	1.25913	0.363817	4.35768	0.716186	0.901328
peakneg5322	0.180366	1.19766	0.452831	3.16758	0.716403	0.901328
peakpos8631	0.232848	1.26219	0.356781	4.46527	0.718091	0.901328
peakneg5386	-0.202008	0.817088	0.268437	2.48711	0.722216	0.90339
peakneg5209	-0.188886	0.827881	0.263679	2.59932	0.74639	0.929357
peakneg4106	0.19864	1.21974	0.363149	4.09686	0.748082	0.929357
peakneg2339	0.186284	1.20476	0.375135	3.86916	0.754459	0.934093
peakneg5191	-0.144092	0.865808	0.343769	2.1806	0.759919	0.937663
peakpos3441	0.183963	1.20197	0.358063	4.03486	0.766022	0.939014
peakneg1793	0.179384	1.19648	0.367044	3.90025	0.766174	0.939014
peakneg5093	-0.183182	0.832616	0.240753	2.87951	0.772424	0.941068
peakneg1645	0.15667	1.16961	0.399855	3.42121	0.774921	0.941068
peakneg3609	-0.158602	0.853336	0.281152	2.59	0.779601	0.941068
peakneg4187	-0.175738	0.838837	0.245035	2.87162	0.779668	0.941068
peakneg1661	-0.164733	0.84812	0.265998	2.70418	0.780776	0.941068
peakneg5285	-0.168247	0.845145	0.253909	2.81309	0.784023	0.941708
peakpos2417	0.165823	1.18036	0.353606	3.94015	0.787552	0.941708
peakneg3762	0.169781	1.18505	0.341817	4.10843	0.789069	0.941708
peakpos9446	0.162284	1.17619	0.338896	4.08217	0.798349	0.947328
peakneg5336	0.146762	1.15808	0.374491	3.58125	0.798983	0.947328
peakneg4721	-0.138878	0.870335	0.287568	2.6341	0.805939	0.952473
peakneg2200	0.150092	1.16194	0.344853	3.91502	0.808739	0.95269
peakneg2811	0.136047	1.14574	0.359582	3.65065	0.818108	0.955104
peakneg5106	-0.135816	0.873003	0.270888	2.81346	0.820145	0.955104
peakneg4588	-0.132461	0.875938	0.278443	2.75556	0.82088	0.955104
peakneg4448	0.123611	1.13158	0.38319	3.3416	0.823046	0.955104
peakneg2795	0.131237	1.14024	0.358405	3.62759	0.824203	0.955104
peakneg4782	-0.136392	0.8725	0.25779	2.95301	0.826533	0.955104
peakneg2832	-0.127302	0.880468	0.276284	2.8059	0.829637	0.955657
peakneg4797	0.128743	1.1374	0.3453	3.74652	0.832444	0.955866
peakneg372	-0.127527	0.88027	0.260584	2.97361	0.837394	0.958526
peakneg4472	0.11762	1.12482	0.353239	3.58175	0.84231	0.961132
peakneg305	-0.0873512	0.916355	0.380222	2.20846	0.84576	0.962051
peakpos7730	0.12135	1.12902	0.31737	4.0164	0.851404	0.965454
peakpos7549	0.111954	1.11846	0.326747	3.82851	0.858539	0.970523
peakneg5107	-0.103582	0.901602	0.27789	2.9252	0.863114	0.972674
peakneg4363	0.102189	1.10759	0.332984	3.68414	0.867711	0.974407
peakpos2099	-0.0969313	0.907618	0.278393	2.95902	0.872345	0.974407
peakneg4904	0.0919703	1.09633	0.356176	3.37458	0.872683	0.974407
peakneg4907	-0.0961924	0.908289	0.262973	3.13717	0.879163	0.97864
peakpos2726	0.0894154	1.09353	0.325091	3.67841	0.885185	0.982339
peakneg4888	-0.0874513	0.916263	0.269369	3.11669	0.888706	0.98325
peakneg5316	0.0815417	1.08496	0.320372	3.67427	0.89581	0.984988
peakpos3419	0.076521	1.07952	0.310401	3.75441	0.904269	0.984988
peakneg2698	0.0671349	1.06944	0.341201	3.35198	0.908348	0.984988
peakneg5323	0.0624478	1.06444	0.356872	3.1749	0.910867	0.984988
peakneg4319	0.0672727	1.06959	0.327328	3.49501	0.911377	0.984988
peakneg2206	0.0689789	1.07141	0.311861	3.6809	0.912813	0.984988
peakpos7997	-0.0698685	0.932516	0.266024	3.26883	0.913104	0.984988
peakneg4798	0.0593112	1.06111	0.335074	3.36029	0.91971	0.984988
peakpos7470	0.063504	1.06556	0.302263	3.75642	0.921346	0.984988
peakneg2927	0.0576247	1.05932	0.325883	3.44342	0.923709	0.984988
peakneg5547	0.0538353	1.05531	0.342553	3.25112	0.925321	0.984988
peakneg2428	0.0551878	1.05674	0.333114	3.35229	0.925388	0.984988
peakneg5363	0.056766	1.05841	0.322455	3.47406	0.925455	0.984988
peakneg5400	0.0492017	1.05043	0.340761	3.23807	0.931769	0.985295
peakneg2333	0.0483076	1.04949	0.318846	3.45444	0.936686	0.985295
peakneg2822	-0.04396	0.956992	0.297784	3.0755	0.941195	0.985295
peakpos7586	-0.0432924	0.957631	0.302958	3.02702	0.941255	0.985295
peakpos8679	0.0446299	1.04564	0.297085	3.68031	0.944607	0.985295
peakneg2552	0.0389399	1.03971	0.330322	3.27254	0.946956	0.985295
peakneg2039	-0.0376621	0.963038	0.298612	3.10585	0.949759	0.985295
peakpos5562	-0.036923	0.96375	0.299265	3.10365	0.950683	0.985295
peakneg5040	-0.0330522	0.967488	0.325617	2.87464	0.952586	0.985295
peakpos7961	-0.0376577	0.963043	0.276828	3.35028	0.952813	0.985295
peakneg4342	-0.0298468	0.970594	0.303827	3.10062	0.959849	0.985801
peakneg4333	0.0277801	1.02817	0.319282	3.31097	0.962883	0.985801
peakpos7769	-0.0300836	0.970364	0.272012	3.46164	0.96304	0.985801
peakpos9505	0.028496	1.02891	0.2973	3.56087	0.964135	0.985801
peakneg4077	-0.0230819	0.977182	0.315219	3.02928	0.96812	0.987103
peakneg4380	0.0168975	1.01704	0.308719	3.35054	0.977849	0.992222
peakneg5691	0.0124098	1.01249	0.344163	2.97862	0.982025	0.992222
peakneg4685	-0.0127369	0.987344	0.302322	3.22454	0.98318	0.992222
peakneg2559	0.010943	1.011	0.346108	2.9532	0.984044	0.992222
peakneg4781	0.00703994	1.00706	0.308218	3.29046	0.990706	0.99618
peakpos8733	0.00324275	1.00325	0.286366	3.51475	0.995957	0.998701
peakneg4474	-0.000569089	0.999431	0.314839	3.17262	0.99923	0.99923

[truncated: 6 more sheets: S11 PRS_EF_Lipids, S12 PRS_EA_Lipids, S13 PRS_SCZ_Cognition, S14 PRS_BD_Cognition, S15 PRS_EF_Cognition, S16 PRS_EA_Cognition]
